# Supplementary material for: fac-(2-Amido­ethyl-κ2 C 1,O)trichlorido(urea-κO)tin(IV)
Source: Acta Crystallogr Sect E Struct Rep Online. 2011 Sep 30;67(Pt 10):m1420–1. doi: 10.1107/S1600536811038281 (PMC3201406; doi:10.1107/S1600536811038281)
Supplement: Supplementary file 1 [file e-67-m1420-sup1.cif]

##############################################################################
###                                                                        ###
###           Electronic papers (Acta Crystallographica Section C)         ###
###                                                                        ###
##############################################################################
#                                                                            #
# This paper is published electronically. It meets the data-validation       #
# criteria for publication in Acta Crystallographica Section C.              #
# The submission has been checked by a Section C Co-editor though the text   #
# in _publ_section_comments is the responsibility of the authors.            #
#                                                                            #
# Electronic papers are listed in the printed contents pages of an issue of  #
# Acta Crystallographica Section C within two months of acceptance and are   #
# available by email and via the online contents pages for that issue.       #
#                                                                            #
# Software is freely available for graphical display of the structure(s) in  #
# this CIF.  For information consult the CIF home page http://www.iucr.org/  #
# cif/home.html                                                              #
#                                                                            #
#            Copyright International Union of Crystallography                #
#                                                                            #
##############################################################################
data_global
_audit_creation_method     SHELXL-97
_journal_date_recd_electronic     2011-09-14
_journal_date_accepted     2011-09-19
_journal_name_full     'Acta Crystallographica, Section E'
_journal_year     2011
_journal_volume     67
_journal_issue     10
_journal_page_first     em1420
_journal_page_last     em1421
_journal_paper_category     QM
_journal_coeditor_code     QM2029
_publ_contact_author_name     ' Edward RT Tiekink '
_publ_contact_author_address
;
Department of Chemistry, University of Malaya,
50603 Kuala Lumpur, Malaysia
;
_publ_contact_author_email
;
edward.tiekink@gmail.com
;
_publ_contact_author_fax     ' +60 3 7967 4193 '
_publ_contact_author_phone     ' +60 3 7967 6775 '
_publ_section_title
;\
<i>fac</i>-(2-Amidoethyl-\k^2^<i>C</i>^1^,<i>O</i>)trichlorido(urea-\
\k<i>O</i>)tin(IV)
;
loop_
    _publ_author_name
    _publ_author_footnote
    _publ_author_address
    ' R. Alan Howie ' .
;
Department of Chemistry, University of Aberdeen, Meston Walk,
Old Aberdeen AB24 3UE, Scotland
;
    ' Geraldo M. de Lima ' .
;
Departamento de Qu\'imica, Instituto de Cie\^ncias Exatas,
Universidade Federal de Minas Gerais,
Avenida Anto\^nio Carlos, 6627 Pampulha, 31270-901 Belo Horizonte, MG, Brazil
;
    'Tiekink, Edward R. T.' .
;
Department of Chemistry, University of Malaya,
50603 Kuala Lumpur, Malaysia
;
    'Wardell, James L.'
;
 Additional correspondence author, e-mail: j.wardell@abdn.ac.uk.
;
;
Centro de Desenvolvimento Tecnol\'ogico em Sa\'ude (CDTS),
Funda\,c\~ao Oswaldo Cruz (FIOCRUZ), Casa Amarela,
Campus de Manguinhos, Av. Brasil 4365,
 21040-900,
 Rio de Janeiro, RJ, Brazil
;
    'Wardell, Solange M. S. V.' .
;
CHEMSOL, 1 Harcourt Road, Aberdeen AB15 5NY, Scotland
;
_publ_section_abstract
;
The Sn atom in the title compound, [Sn(C~3~H~6~NO)Cl~3~(CH~4~N~2~O)], is
octahedrally coordinated within a CCl~3~NO donor set provided by a chelating
amidoethyl ligand (C and O), a urea-O atom and three facially arranged Cl
atoms. Systematic variations in the Sn---Cl bond distances are correlated with
the relative <i>trans</i> influence exerted by the C and carbonyl-O atoms. The
three-dimensional crystal packing is stabilized by N---H...O and N---H...Cl
hydrogen bonds.
;
_publ_section_comment
;
The title compound, (I), was investigated as part of a wider study of
2-amidoethyl-tin compounds (Tiekink <i>et al.</i>, 2006; Wardell <i>et
al.</i>, 2010, Howie <i>et al.</i>, 2011, and references
therein). The title
compound was obtained by a ligand exchange reaction between
(H~2~NCOCH~2~CH~2~-<i>C</i>,<i>O</i>)(EtCONH~2~-<i>O</i>)SnCl~3~, obtained as
previously reported (Howie <i>et al.</i>, 2011), and urea.
The Sn atom in (I), Fig. 1, is octahedrally coordinated within a CCl~3~O~2~
provided by the C,<i>O</i> donors derived from a chelating amidoethyl ligand,
a urea-O atom and three Cl atoms, the latter are arranged facially. There is
significant disparity in the Sn---Cl bond distances, Table 1. As observed in
the related Sn[OCH(NH~2~)CH~2~CH~2~]Cl~3~L structures where <i>L</i> =
3-chloropropionamide (Tiekink <i>et al.</i> (2006) and <i>L</i> = water
(co-crystallized as a 1:2 18-crown-6 complex) (Wardell <i>et al.</i>,
2010),
these can be explained in terms to the relative <i>trans</i> influence exerted
by the remaining donor atoms. Thus, the Cl1 atom, <i>trans</i> to a C atom,
forms a significantly shorter Sn---Cl bond than the other Cl atoms. The
elongation of the Sn---Cl3 bond distance with respect to the Sn---O2 distance
is related to the stronger coordinating ability of the urea-O atom.
Distortions from the ideal octahedral geometry are not great with the maximum
deviation found in the C1---Sn---Cl1 angle of 162.84 (7) \%.
As anticipated with three amino residues in the structure, there are
significant hydrogen bonding interactions operating in the crystal structure
of (I), Table 2. While all amino-H participate in hydrogen bonding
interactions, Table 2, two of these atoms, <i>i.e</i>. H4n and H5n, are
bifurcated and so the hydrogen bonding distances are relatively long. The
hydrogen bonding scheme leads to a three-dimensional architecture, Fig. 2.
;
_publ_section_acknowledgements
;
The use of the EPSRC X-ray crystallographic service at the University of
Southampton, England, and the valuable assistance of the staff there is
gratefully acknowledged. JLW acknowledges support from CAPES (Brazil).
;
_publ_section_references
;
Brandenburg, K. (2006). <i>DIAMOND</i>. Crystal Impact GbR, Bonn,
Germany.
Farrugia, L. J. (1997). <i>J. Appl. Cryst.</i> <b>30</b>, 565.
Hooft, R. W. W. (1998). <i>COLLECT</i>. Nonius BV, Delft, The
Netherlands.
Howie, R. A., de Lima, G. M., Tiekink, E. R. T., Wardell, J. L.,
Wardell, S. M. S. V. & Welte, W. B. (2011). <i>Z. Kristallogr</i>.
doi.10.1524/zkri.2011.1440.
Otwinowski, Z. & Minor, W. (1997). <i>Methods in Enzymology</i>, Vol.
276, <i>Macromolecular Crystallography</i>, Part A, edited by C. W. Carter Jr
& R. M. Sweet, pp. 307--326. New York: Academic Press.
Sheldrick, G. M. (2007). <i>SADABS</i>. Bruker AXS Inc., Madison,
Wisconsin, USA.
Sheldrick, G. M. (2008). <i>Acta Cryst.</i> A<b>64</b>, 112--122.
Tiekink, E. R. T., Wardell, J. L. & Wardell, S. M. S. V. (2006).
<i>Acta Cryst.</i> E<b>62</b>, m971--m973.
Wardell, S. M. S. V., Harrison, W. T. A., Tiekink, E. R. T., de Lima,
G. M. & Wardell, J. L. (2010). <i>Acta Cryst.</i> E<b>66</b>, m312--m313.
Westrip, S. P. (2010). <i>J. Appl. Cryst.</i> <b>43</b>, 920--925.
;
_publ_section_Related_literature
;
For background and for related Sn[OCH(NH~2~)CH~2~CH~2~]Cl~3~<i>L</i>
structures, see: Howie <i>et al.</i> (2011); Wardell <i>et al.</i>
(2010);
Tiekink <i>et al.</i> (2006).
;
_publ_section_exptl_prep
;
A solution of the complex,
(H~2~NCOCH~2~CH~2~-<i>C</i>,<i>O</i>)(EtCONH~2~-<i>O</i>)SnCl~3~, isolated
from a reaction mixture containing SnCl~2~, HCl and H~2~C\\db CHCONH~2~ in
Et~2~O (Howie <i>et al.</i>, 2011) (0.74 g, 2 mmol) and urea (10 mmol)
in
ethanol (20 ml) was heated at 313 K for 30 min. Crystals of
(H~2~NCOCH~2~CH~2~-<i>C</i>,<i>O</i>)(H~2~NCONH~2~-<i>O</i>)SnCl~3~ (I) were
harvested from the reaction solution maintained at room temperature,
<i>M</i>.pt. 469--471 K. The sample used in the structure determination was
grown from its acetone solution. (IR, cm^-1^): 3300--2500 (v. br), 1698 (s,
br), 1590, 1574, 1486, 1427, 1411, 1303, 1263, 1139, 1087, 1102, 1087, 1074,
1004, 916, 898, 850, 808, 750, 719, 667, 652, 544, 496, 416.
;
_publ_section_exptl_refinement
;
The C-bound H atoms were geometrically placed (C--H = 0.99 \%A) and refined as
riding with <i>U</i>~iso~(H) = 1.2<i>U</i>~eq~(C). The N-bound H atoms were
located from a difference map and their positions refined with
<i>U</i>~iso~(H) = 1.2<i>U</i>~eq~(N).
;
data_I
_audit_creation_method     SHELXL-97
_chemical_name_systematic
;
<i>fac</i>-(2-Amidoethyl-\k^2^<i>C</i>^1^,<i>O</i>)trichlorido-
(urea-\k<i>O</i>)tin(IV)
;
_chemical_name_common     ?
_chemical_formula_moiety     'C4 H10 Cl3 N3 O2 Sn'
_chemical_formula_sum     'C4 H10 Cl3 N3 O2 Sn'
_chemical_formula_iupac     '[Sn (C3 H6 N O) Cl3 (C H4 N2 O)]'
_chemical_formula_weight     357.19
_chemical_melting_point     ?
_symmetry_cell_setting     orthorhombic
_symmetry_space_group_name_H-M     'P b c a'
_symmetry_space_group_name_Hall     '-P 2ac 2ab '
loop_
    _symmetry_equiv_pos_as_xyz
    'x, y, z'
    '-x+1/2, -y, z+1/2'
    '-x, y+1/2, -z+1/2'
    'x+1/2, -y+1/2, -z'
    '-x, -y, -z'
    'x-1/2, y, -z-1/2'
    'x, -y-1/2, z-1/2'
    '-x-1/2, y-1/2, z'
_cell_length_a     11.1223(2)
_cell_length_b     12.0180(3)
_cell_length_c     16.0461(5)
_cell_angle_alpha     90.00
_cell_angle_beta     90.00
_cell_angle_gamma     90.00
_cell_volume     2144.85(9)
_cell_formula_units_Z     8
_cell_measurement_reflns_used     2702
_cell_measurement_theta_min     2.91
_cell_measurement_theta_max     27.48
_cell_measurement_temperature     120(2)
_exptl_crystal_description     plate
_exptl_crystal_colour     colourless
_exptl_crystal_size_max     0.14
_exptl_crystal_size_mid     0.08
_exptl_crystal_size_min     0.03
_exptl_crystal_density_diffrn     2.212
_exptl_crystal_density_meas     ?
_exptl_crystal_density_method     'not measured'
_exptl_crystal_F_000     1376
_exptl_absorpt_coefficient_mu     3.103
_exptl_absorpt_correction_type     multi-scan
_exptl_absorpt_process_details     '(SADABS; Sheldrick, 2007)'
_exptl_absorpt_correction_T_min     0.7382
_exptl_absorpt_correction_T_max     0.9127
_exptl_special_details
;
;
_diffrn_ambient_temperature     120(2)
_diffrn_radiation_type     MoK\a
_diffrn_radiation_wavelength     0.71073
_diffrn_radiation_source     'Bruker-Nonius FR591 rotating anode'
_diffrn_radiation_monochromator     '10cm confocal mirrors'
_diffrn_measurement_device_type
                              'Bruker--Nonius APEXII CCD camera on \k-goniostat'
_diffrn_measurement_method     '\f & \w scans'
_diffrn_detector_area_resol_mean     9.091
_diffrn_reflns_number     12333
_diffrn_reflns_av_R_equivalents     0.0387
_diffrn_reflns_av_sigmaI/netI     0.0324
_diffrn_reflns_theta_min     3.13
_diffrn_reflns_theta_max     27.48
_diffrn_reflns_theta_full     27.48
_diffrn_measured_fraction_theta_max     0.996
_diffrn_measured_fraction_theta_full     0.996
_diffrn_reflns_limit_h_min     -13
_diffrn_reflns_limit_h_max     14
_diffrn_reflns_limit_k_min     -12
_diffrn_reflns_limit_k_max     15
_diffrn_reflns_limit_l_min     -19
_diffrn_reflns_limit_l_max     20
_diffrn_standards_number     0
_diffrn_standards_interval_count     ?
_diffrn_standards_interval_time     ?
_diffrn_standards_decay_%     0
_refine_special_details
;
Refinement of <i>F</i>^2^ against ALL reflections. The weighted <i>R</i>-factor
<i>wR</i> and goodness of fit <i>S</i> are based on <i>F</i>^2^, conventional
<i>R</i>-factors <i>R</i> are based on <i>F</i>, with <i>F</i> set to zero for
negative <i>F</i>^2^. The threshold expression of <i>F</i>^2^ >
2\s(<i>F</i>^2^) is used only for calculating <i>R</i>-factors(gt) <i>etc</i>.
and is not relevant to the choice of reflections for refinement.
<i>R</i>-factors based on <i>F</i>^2^ are statistically about twice as large
as those based on <i>F</i>, and <i>R</i>- factors based on ALL data will be
even larger.
;
_reflns_number_total     2451
_reflns_number_gt     2242
_reflns_threshold_expression     I>2\s(I)
_refine_ls_structure_factor_coef     Fsqd
_refine_ls_matrix_type     full
_refine_ls_R_factor_all     0.0258
_refine_ls_R_factor_gt     0.0222
_refine_ls_wR_factor_gt     0.0483
_refine_ls_wR_factor_ref     0.0505
_refine_ls_goodness_of_fit_ref     1.103
_refine_ls_restrained_S_all     1.103
_refine_ls_number_reflns     2451
_refine_ls_number_parameters     136
_refine_ls_number_restraints     0
_refine_ls_hydrogen_treatment     mixed
_refine_ls_weighting_scheme     calc
_refine_ls_weighting_details
         'calc w=1/[\s^2^(Fo^2^)+(0.0000P)^2^+3.4389P] where P=(Fo^2^+2Fc^2^)/3'
_atom_sites_solution_hydrogens     geom
_atom_sites_solution_primary     direct
_atom_sites_solution_secondary     difmap
_refine_ls_shift/su_max     0.001
_refine_ls_shift/su_mean     0.000
_refine_diff_density_max     0.423
_refine_diff_density_min     -0.412
_refine_ls_extinction_method     none
_refine_ls_extinction_coef     ?
loop_
    _atom_type_symbol
    _atom_type_description
    _atom_type_scat_dispersion_real
    _atom_type_scat_dispersion_imag
    _atom_type_scat_source
    'C' 'C' 0.0033 0.0016
                         'International Tables Vol C Tables 4.2.6.8 and 6.1.1.4'
    'H' 'H' 0.0000 0.0000
                         'International Tables Vol C Tables 4.2.6.8 and 6.1.1.4'
    'Cl' 'Cl' 0.1484 0.1585
                         'International Tables Vol C Tables 4.2.6.8 and 6.1.1.4'
    'N' 'N' 0.0061 0.0033
                         'International Tables Vol C Tables 4.2.6.8 and 6.1.1.4'
    'O' 'O' 0.0106 0.0060
                         'International Tables Vol C Tables 4.2.6.8 and 6.1.1.4'
    'Sn' 'Sn' -0.6537 1.4246
                         'International Tables Vol C Tables 4.2.6.8 and 6.1.1.4'
_computing_data_collection     'COLLECT (Hooft, 1998)'
_computing_cell_refinement
                    'DENZO (Otwinowski & Minor, 1997) and COLLECT (Hooft, 1998)'
_computing_data_reduction
                    'DENZO (Otwinowski & Minor, 1997) and COLLECT (Hooft, 1998)'
_computing_structure_solution     'SHELXS97 (Sheldrick, 2008)'
_computing_structure_refinement     'SHELXL97 (Sheldrick, 2008)'
_computing_molecular_graphics
                      'ORTEP-3 (Farrugia, 1997) and DIAMOND (Brandenburg, 2006)'
_computing_publication_material     'publCIF (Westrip, 2010)'
loop_
    _atom_site_type_symbol
    _atom_site_label
    _atom_site_fract_x
    _atom_site_fract_y
    _atom_site_fract_z
    _atom_site_U_iso_or_equiv
    _atom_site_adp_type
    _atom_site_calc_flag
    _atom_site_refinement_flags
    _atom_site_occupancy
    _atom_site_symmetry_multiplicity
    _atom_site_disorder_assembly
    _atom_site_disorder_group
    Sn Sn 0.536685(14) 0.238549(14) 0.600556(10) 0.01156(6) Uani d . 1 1 . .
    Cl Cl1 0.40499(6) 0.32834(5) 0.69733(4) 0.02118(14) Uani d . 1 1 . .
    Cl Cl2 0.61521(5) 0.11894(5) 0.70850(4) 0.01937(14) Uani d . 1 1 . .
    Cl Cl3 0.69075(6) 0.38320(5) 0.62367(4) 0.01866(14) Uani d . 1 1 . .
    O O1 0.44877(15) 0.34588(14) 0.50652(10) 0.0147(4) Uani d . 1 1 . .
    O O2 0.38496(16) 0.12814(16) 0.57517(11) 0.0202(4) Uani d . 1 1 . .
    N N1 0.3982(2) 0.3491(2) 0.37174(14) 0.0194(5) Uani d . 1 1 . .
    H H1N 0.360(3) 0.405(3) 0.378(2) 0.023 Uiso d . 1 1 . .
    H H2N 0.403(3) 0.321(3) 0.328(2) 0.023 Uiso d . 1 1 . .
    N N2 0.2038(2) 0.0487(2) 0.58401(15) 0.0177(5) Uani d . 1 1 . .
    H H3N 0.191(3) 0.069(2) 0.531(2) 0.021 Uiso d . 1 1 . .
    H H4N 0.160(3) -0.006(3) 0.6044(18) 0.021 Uiso d . 1 1 . .
    N N3 0.3448(2) 0.01609(19) 0.68601(14) 0.0182(5) Uani d . 1 1 . .
    H H5N 0.296(3) -0.026(2) 0.713(2) 0.022 Uiso d . 1 1 . .
    H H6N 0.411(3) 0.024(3) 0.7044(19) 0.022 Uiso d . 1 1 . .
    C C1 0.6109(2) 0.1691(2) 0.48944(15) 0.0166(5) Uani d . 1 1 . .
    H H1A 0.6918 0.2004 0.4789 0.020 Uiso calc R 1 1 . .
    H H1B 0.6183 0.0873 0.4949 0.020 Uiso calc R 1 1 . .
    C C2 0.5261(2) 0.1983(2) 0.41798(16) 0.0173(5) Uani d . 1 1 . .
    H H2A 0.5736 0.2077 0.3663 0.021 Uiso calc R 1 1 . .
    H H2B 0.4694 0.1359 0.4092 0.021 Uiso calc R 1 1 . .
    C C3 0.4551(2) 0.3040(2) 0.43435(15) 0.0141(5) Uani d . 1 1 . .
    C C4 0.3135(2) 0.0653(2) 0.61521(15) 0.0148(5) Uani d . 1 1 . .
loop_
    _atom_site_aniso_label
    _atom_site_aniso_U_11
    _atom_site_aniso_U_22
    _atom_site_aniso_U_33
    _atom_site_aniso_U_12
    _atom_site_aniso_U_13
    _atom_site_aniso_U_23
    Sn 0.01312(11) 0.01191(10) 0.00966(10) 0.00196(6) 0.00039(6) 0.00036(6)
    Cl1 0.0263(3) 0.0240(3) 0.0133(3) 0.0119(3) 0.0043(3) 0.0018(2)
    Cl2 0.0177(3) 0.0225(3) 0.0179(3) 0.0042(2) -0.0017(2) 0.0074(2)
    Cl3 0.0221(3) 0.0154(3) 0.0185(3) -0.0029(2) -0.0031(2) -0.0013(2)
    O1 0.0177(9) 0.0146(9) 0.0119(8) 0.0039(7) 0.0003(7) 0.0000(7)
    O2 0.0207(9) 0.0254(10) 0.0145(9) -0.0095(8) -0.0003(7) 0.0025(7)
    N1 0.0258(12) 0.0216(13) 0.0107(10) 0.0070(10) -0.0013(9) -0.0022(9)
    N2 0.0149(11) 0.0195(12) 0.0187(11) -0.0038(9) 0.0006(9) 0.0023(9)
    N3 0.0162(11) 0.0210(12) 0.0175(11) -0.0018(9) 0.0016(9) 0.0041(9)
    C1 0.0182(12) 0.0183(13) 0.0132(12) 0.0035(10) 0.0031(10) -0.0027(9)
    C2 0.0227(13) 0.0172(13) 0.0120(11) 0.0022(11) 0.0008(10) -0.0027(10)
    C3 0.0121(11) 0.0155(13) 0.0148(12) -0.0042(9) 0.0029(9) 0.0018(10)
    C4 0.0170(12) 0.0125(12) 0.0148(12) 0.0033(10) 0.0032(9) -0.0018(9)
_geom_special_details
;
All s.u.'s (except the s.u. in the dihedral angle between two l.s. planes) are
estimated using the full covariance matrix. The cell s.u.'s are taken into
account individually in the estimation of s.u.'s in distances, angles and
torsion angles; correlations between s.u.'s in cell parameters are only used
when they are defined by crystal symmetry. An approximate (isotropic)
treatment of cell s.u.'s is used for estimating s.u.'s involving l.s. planes.
;
loop_
    _geom_bond_atom_site_label_1
    _geom_bond_atom_site_label_2
    _geom_bond_site_symmetry_2
    _geom_bond_distance
    _geom_bond_publ_flag
    Sn Cl1 . 2.3919(6) y
    Sn Cl2 . 2.4144(6) y
    Sn Cl3 . 2.4690(6) y
    Sn O1 . 2.2129(17) y
    Sn O2 . 2.1850(18) y
    Sn C1 . 2.135(2) y
    O1 C3 . 1.265(3) ?
    O2 C4 . 1.271(3) ?
    N1 C3 . 1.305(3) ?
    N1 H1N . 0.81(3) ?
    N1 H2N . 0.78(3) ?
    N2 C4 . 1.334(3) ?
    N2 H3N . 0.90(3) ?
    N2 H4N . 0.89(3) ?
    N3 C4 . 1.327(3) ?
    N3 H5N . 0.86(3) ?
    N3 H6N . 0.80(3) ?
    C1 C2 . 1.526(3) ?
    C1 H1A . 0.9900 ?
    C1 H1B . 0.9900 ?
    C2 C3 . 1.519(4) ?
    C2 H2A . 0.9900 ?
    C2 H2B . 0.9900 ?
loop_
    _geom_angle_atom_site_label_1
    _geom_angle_atom_site_label_2
    _geom_angle_atom_site_label_3
    _geom_angle_site_symmetry_1
    _geom_angle_site_symmetry_3
    _geom_angle
    _geom_angle_publ_flag
    C1 Sn O2 . . 84.59(9) ?
    C1 Sn O1 . . 80.18(8) ?
    O2 Sn O1 . . 83.43(7) ?
    C1 Sn Cl1 . . 162.84(7) ?
    O2 Sn Cl1 . . 85.53(5) ?
    O1 Sn Cl1 . . 84.79(5) ?
    C1 Sn Cl2 . . 103.09(7) ?
    O2 Sn Cl2 . . 92.95(5) ?
    O1 Sn Cl2 . . 174.92(5) ?
    Cl1 Sn Cl2 . . 91.39(2) ?
    C1 Sn Cl3 . . 97.60(7) ?
    O2 Sn Cl3 . . 172.57(5) ?
    O1 Sn Cl3 . . 89.92(5) ?
    Cl1 Sn Cl3 . . 90.56(2) ?
    Cl2 Sn Cl3 . . 93.46(2) ?
    C3 O1 Sn . . 111.56(15) ?
    C4 O2 Sn . . 138.58(16) ?
    C3 N1 H1N . . 121(2) ?
    C3 N1 H2N . . 119(2) ?
    H1N N1 H2N . . 120(3) ?
    C4 N2 H3N . . 117.7(19) ?
    C4 N2 H4N . . 119(2) ?
    H3N N2 H4N . . 117(3) ?
    C4 N3 H5N . . 121(2) ?
    C4 N3 H6N . . 120(2) ?
    H5N N3 H6N . . 118(3) ?
    C2 C1 Sn . . 107.38(16) ?
    C2 C1 H1A . . 110.2 ?
    Sn C1 H1A . . 110.2 ?
    C2 C1 H1B . . 110.2 ?
    Sn C1 H1B . . 110.2 ?
    H1A C1 H1B . . 108.5 ?
    C3 C2 C1 . . 112.6(2) ?
    C3 C2 H2A . . 109.1 ?
    C1 C2 H2A . . 109.1 ?
    C3 C2 H2B . . 109.1 ?
    C1 C2 H2B . . 109.1 ?
    H2A C2 H2B . . 107.8 ?
    O1 C3 N1 . . 120.8(2) ?
    O1 C3 C2 . . 121.4(2) ?
    N1 C3 C2 . . 117.8(2) ?
    O2 C4 N3 . . 122.2(2) ?
    O2 C4 N2 . . 118.1(2) ?
    N3 C4 N2 . . 119.7(2) ?
loop_
    _geom_torsion_atom_site_label_1
    _geom_torsion_atom_site_label_2
    _geom_torsion_atom_site_label_3
    _geom_torsion_atom_site_label_4
    _geom_torsion_site_symmetry_1
    _geom_torsion_site_symmetry_2
    _geom_torsion_site_symmetry_3
    _geom_torsion_site_symmetry_4
    _geom_torsion
    _geom_torsion_publ_flag
    C1 Sn O1 C3 . . . . 16.38(17) ?
    O2 Sn O1 C3 . . . . -69.23(16) ?
    Cl1 Sn O1 C3 . . . . -155.32(16) ?
    Cl2 Sn O1 C3 . . . . -114.0(5) ?
    Cl3 Sn O1 C3 . . . . 114.11(15) ?
    C1 Sn O2 C4 . . . . 139.7(3) ?
    O1 Sn O2 C4 . . . . -139.6(3) ?
    Cl1 Sn O2 C4 . . . . -54.3(3) ?
    Cl2 Sn O2 C4 . . . . 36.8(3) ?
    Cl3 Sn O2 C4 . . . . -112.8(4) ?
    O2 Sn C1 C2 . . . . 61.74(17) ?
    O1 Sn C1 C2 . . . . -22.51(17) ?
    Cl1 Sn C1 C2 . . . . 6.7(4) ?
    Cl2 Sn C1 C2 . . . . 153.52(16) ?
    Cl3 Sn C1 C2 . . . . -111.11(17) ?
    Sn C1 C2 C3 . . . . 26.7(3) ?
    Sn O1 C3 N1 . . . . 173.13(19) ?
    Sn O1 C3 C2 . . . . -5.3(3) ?
    C1 C2 C3 O1 . . . . -14.9(3) ?
    C1 C2 C3 N1 . . . . 166.6(2) ?
    Sn O2 C4 N3 . . . . -28.6(4) ?
    Sn O2 C4 N2 . . . . 151.7(2) ?
loop_
    _geom_hbond_atom_site_label_D
    _geom_hbond_atom_site_label_H
    _geom_hbond_atom_site_label_A
    _geom_hbond_site_symmetry_A
    _geom_hbond_distance_DH
    _geom_hbond_distance_HA
    _geom_hbond_distance_DA
    _geom_hbond_angle_DHA
    N1 H1n Cl3 5_666 0.81(3) 2.60(3) 3.366(3) 159(3)
    N1 H2n Cl1 7_565 0.78(3) 2.76(3) 3.519(3) 164(3)
    N2 H3n Cl3 4_456 0.90(3) 2.55(3) 3.435(2) 170(3)
    N2 H4n Cl1 8_655 0.89(3) 2.59(3) 3.432(2) 160(3)
    N2 H4n O1 8_655 0.89(3) 2.66(3) 3.219(3) 122(2)
    N3 H5n Cl1 8_655 0.86(3) 2.85(3) 3.584(3) 145(3)
    N3 H5n Cl3 3_646 0.86(3) 2.85(3) 3.469(2) 131(2)
    N3 H6n Cl2 . 0.80(3) 2.54(3) 3.272(3) 152(3)
