# Supplementary material for: fac-(2-Amido­ethyl-κ2 C 1,O)trichlorido(urea-κO)tin(IV)
Source: Acta Crystallogr Sect E Struct Rep Online. 2011 Sep 30;67(Pt 10):m1420–1. doi: 10.1107/S1600536811038281 (PMC3201406; doi:10.1107/S1600536811038281)
Supplement: Supplementary file 2 [file e-67-m1420-Isup2.hkl]

#
# h,k,l, Fc-squared, Fo-squared, sigma(Fo-squared) and status flag
#
data_I
_shelx_title ' ot29 in Pbca'
_shelx_refln_list_code          4
_shelx_F_calc_maximum      456.78
_exptl_crystal_F_000      1376.00
_reflns_d_resolution_high  0.7700
 
loop_
 _symmetry_equiv_pos_as_xyz
 'x, y, z'
 '-x+1/2, -y, z+1/2'
 '-x, y+1/2, -z+1/2'
 'x+1/2, -y+1/2, -z'
 '-x, -y, -z'
 'x-1/2, y, -z-1/2'
 'x, -y-1/2, z-1/2'
 '-x-1/2, y-1/2, z'
 
_cell_length_a    11.1223
_cell_length_b    12.0180
_cell_length_c    16.0461
_cell_angle_alpha  90.000
_cell_angle_beta   90.000
_cell_angle_gamma  90.000
 
_shelx_F_squared_multiplier     1.000
 
loop_
 _refln_index_h
 _refln_index_k
 _refln_index_l
 _refln_F_squared_calc
 _refln_F_squared_meas
 _refln_F_squared_sigma
 _refln_observed_status
   4   0   0     2108.01     2270.46    121.26 o
   6   0   0        7.24      -10.06     18.62 o
   8   0   0     5914.65     6175.51    227.02 o
  10   0   0       35.92       25.74     10.59 o
  12   0   0    33986.02    37224.18   2036.77 o
  14   0   0    35070.90    37788.58   3334.69 o
   2   1   0    12811.87    12948.75    275.91 o
   4   1   0     6913.75     6656.02    148.38 o
   6   1   0    75259.05    73252.59   1981.73 o
   8   1   0    51092.18    49817.55   1026.39 o
  10   1   0    24886.48    25388.34    646.24 o
  12   1   0     6153.21     6346.69    247.20 o
  14   1   0     1728.00     1819.63    189.57 o
   0   2   0   167224.42   136438.06   7389.53 o
   4   2   0    30582.20    29836.33    781.17 o
   6   2   0     1143.24     1075.18     29.52 o
   8   2   0     1234.26     1225.05     32.49 o
  10   2   0    12310.97    12144.79    358.00 o
  12   2   0    17772.10    18032.40    948.30 o
  14   2   0    17689.27    17558.49   1466.13 o
   2   3   0     3890.34     3783.00     85.77 o
   4   3   0    87467.05    88756.52   2125.72 o
   6   3   0    52425.61    51884.11   1140.25 o
   8   3   0    56577.18    57205.03   1437.96 o
  10   3   0    12274.79    12216.06    412.11 o
  12   3   0      126.15       86.19     27.55 o
  14   3   0      708.85      726.54     71.20 o
   0   4   0      194.92        1.23     26.34 o
   2   4   0    62837.92    61305.83   1443.96 o
   4   4   0    87259.26    90774.33   1836.46 o
   6   4   0    10348.06    11010.38    257.65 o
   8   4   0     4037.55     3860.24    138.30 o
  10   4   0    38496.93    39534.42   1326.46 o
  12   4   0     7179.53     7586.81    515.59 o
   2   5   0    26250.42    26130.52    534.00 o
   4   5   0    97517.07    94035.13   3794.65 o
   6   5   0    50734.71    50414.13   1215.28 o
   8   5   0    18230.76    18147.71    582.40 o
  10   5   0    10315.79    10644.80    412.17 o
  12   5   0      844.62      830.37     85.53 o
   0   6   0    14316.86    13918.51    391.06 o
   2   6   0    14517.08    14473.67    290.82 o
   4   6   0    39266.95    38450.23    937.72 o
   6   6   0    11608.84    12222.16    282.59 o
   8   6   0     4361.24     4273.99    127.53 o
  10   6   0     8712.23     8812.14    374.35 o
  12   6   0    14426.31    15021.08   1332.73 o
   2   7   0    62310.12    61457.22   1314.96 o
   4   7   0    29045.43    29468.14    643.16 o
   6   7   0    25094.82    25830.51    754.73 o
   8   7   0    11447.70    11655.87    404.54 o
  10   7   0     5277.57     5695.64    297.19 o
  12   7   0     6564.93     7214.06    683.34 o
   0   8   0    60390.02    60782.96   1792.35 o
   2   8   0    15540.18    15419.59    323.58 o
   4   8   0     2661.52     2570.63     79.02 o
   6   8   0     2852.41     2937.52    121.69 o
   8   8   0      531.52      441.42     32.83 o
  10   8   0     4314.30     4112.91    236.86 o
  12   8   0    12416.84    12734.33   1382.11 o
   2   9   0     7080.83     6881.18    185.81 o
   4   9   0     9171.65     9208.12    246.62 o
   6   9   0    20133.23    21262.13    740.23 o
   8   9   0     8380.22     7994.30    438.44 o
  10   9   0     6057.78     5826.00    412.65 o
   0  10   0    19234.55    19215.00    774.56 o
   2  10   0    17911.84    18710.74    647.70 o
   4  10   0     6217.71     6437.09    212.61 o
   6  10   0      222.39      149.79     30.90 o
   8  10   0     1878.39     1727.58    115.63 o
  10  10   0     3658.21     3806.85    372.09 o
   2  11   0     1356.57     1487.24     79.23 o
   4  11   0     9643.74     9908.09    329.36 o
   6  11   0     7310.79     7995.38    446.53 o
   8  11   0    15805.05    16239.49   1003.18 o
  10  11   0     4622.73     4596.22    380.24 o
   0  12   0     4009.18     3978.13    291.19 o
   2  12   0    16258.09    16681.83    654.40 o
   4  12   0     2143.23     2328.93    143.48 o
   6  12   0      726.29      836.02     75.04 o
   8  12   0      642.92      391.93     74.51 o
   2  13   0       53.56      -31.82     31.82 o
   4  13   0     3498.74     3562.63    231.61 o
   6  13   0     6455.81     6115.02    440.78 o
   0  14   0    14019.03    15117.85   1350.36 o
   2  14   0     2568.88     2701.70    301.00 o
   4  14   0       70.37      153.36     46.61 o
   6  14   0       59.04      108.99     58.92 o
   2  15   0     6444.23     6540.78    445.90 o
   2   1   1        3.11        3.47      4.60 o
   3   1   1      460.28      438.30     12.53 o
   4   1   1    12115.53    12350.77    178.79 o
   5   1   1     4060.73     4377.43     65.54 o
   6   1   1     2830.31     2745.97     45.16 o
   7   1   1     4305.62     4197.76     69.62 o
   8   1   1     1825.99     1862.85     33.79 o
   9   1   1      367.24      356.60     13.01 o
  10   1   1     1854.27     1887.76     44.97 o
  11   1   1      337.13      387.04     15.58 o
  12   1   1      102.80      117.60     17.66 o
  13   1   1        0.38       -6.82     16.42 o
  14   1   1        1.87       -1.90     13.83 o
   0   2   1     4516.68     4277.69    121.40 o
   1   2   1     1306.24     1367.45     24.16 o
   2   2   1     1925.75     2039.86     35.13 o
   3   2   1    40097.42    40216.43    613.50 o
   4   2   1     5204.05     5167.69     86.24 o
   5   2   1    10541.81    10980.46    179.40 o
   6   2   1       91.63      103.86      9.12 o
   7   2   1      707.26      714.80     23.17 o
   8   2   1     6674.95     6622.23    103.88 o
   9   2   1     4267.02     4298.30     75.27 o
  10   2   1      592.40      659.09     28.36 o
  11   2   1        9.01       -1.03     11.59 o
  12   2   1     2757.93     2625.42    108.94 o
  13   2   1       62.68       78.25     31.08 o
  14   2   1      466.51      496.75     46.39 o
   1   3   1       31.45       40.22      8.04 o
   2   3   1    13228.85    13302.03    221.51 o
   3   3   1     1177.75     1074.02     21.12 o
   4   3   1     7430.20     7453.58    119.04 o
   5   3   1       13.54        5.83      6.01 o
   6   3   1     3184.24     3083.22     56.12 o
   7   3   1     2404.97     2323.05     39.16 o
   8   3   1       98.74      103.44      9.23 o
   9   3   1     1335.15     1343.21     34.40 o
  10   3   1      465.51      350.35     19.22 o
  11   3   1     1005.10      991.77     60.28 o
  12   3   1      225.72      210.70     27.57 o
  13   3   1      451.71      607.20     44.18 o
  14   3   1      521.63      556.46     48.55 o
   0   4   1     5700.51     5728.48    127.54 o
   1   4   1    22664.23    22989.28    375.67 o
   2   4   1     1175.03     1186.69     24.22 o
   3   4   1    12678.07    13381.22    217.65 o
   4   4   1     6144.85     6047.95     97.43 o
   5   4   1     8633.50     8819.94    166.34 o
   6   4   1     1717.06     1641.72     35.81 o
   7   4   1     6870.61     7006.89    124.47 o
   8   4   1      142.25      185.46     13.53 o
   9   4   1      250.22      266.98     17.61 o
  10   4   1     3083.46     2985.31     73.65 o
  11   4   1     2401.29     2392.80     99.63 o
  12   4   1     1158.84     1208.99     88.54 o
  13   4   1      176.93      234.12     31.52 o
   1   5   1     4163.64     4053.00    100.20 o
   2   5   1      402.40      389.49     14.04 o
   3   5   1     1101.95     1220.21     26.09 o
   4   5   1        6.82       24.29      7.32 o
   5   5   1    11728.62    11910.04    191.83 o
   6   5   1     8293.61     8034.82    135.56 o
   7   5   1        2.67       15.75     11.10 o
   8   5   1       59.17       79.72     12.52 o
   9   5   1     1443.60     1541.49     45.02 o
  10   5   1      372.71      368.49     21.21 o
  11   5   1      175.27      192.10     23.95 o
  12   5   1     1149.10     1281.65     86.92 o
  13   5   1     1040.67      876.36     85.31 o
   0   6   1     1905.54     1924.00     53.33 o
   1   6   1     2013.32     2100.88     56.13 o
   2   6   1      180.50      265.61     13.28 o
   3   6   1     3645.91     4044.43     69.48 o
   4   6   1    15510.24    15622.75    268.47 o
   5   6   1     5038.77     5350.71     93.03 o
   6   6   1     6078.50     6158.58    110.65 o
   7   6   1     8942.16     9340.79    185.16 o
   8   6   1    11590.63    11326.59    231.66 o
   9   6   1     2252.64     2178.28     61.80 o
  10   6   1     1455.38     1434.35     62.16 o
  11   6   1     2124.72     2168.90    144.66 o
  13   6   1      352.11      295.78     42.45 o
   1   7   1    14176.03    14229.12    256.02 o
   2   7   1      491.65      478.70     17.89 o
   3   7   1     7393.36     7510.53    120.68 o
   4   7   1       75.56       83.46      9.49 o
   5   7   1     4097.71     4145.57    110.74 o
   6   7   1     4365.98     4433.36    103.95 o
   7   7   1      730.83      704.74     32.03 o
   8   7   1     2870.36     3018.28    102.79 o
   9   7   1     2223.06     2071.80     66.75 o
  10   7   1      588.53      680.74     49.01 o
  11   7   1      515.95      487.88     48.99 o
  12   7   1      111.52      353.13     84.43 o
   0   8   1     6827.47     6920.94    150.93 o
   1   8   1        0.99       19.34      7.78 o
   2   8   1    10015.17     9789.32    153.21 o
   3   8   1      659.12      679.07     28.29 o
   4   8   1      398.15      408.35     23.42 o
   5   8   1     4681.74     4638.63    134.37 o
   6   8   1     1182.94     1223.32     40.70 o
   7   8   1     6813.08     6458.87    149.60 o
   8   8   1        1.65       -4.48     11.11 o
   9   8   1     7171.08     7135.68    255.52 o
  10   8   1      131.69      169.03     23.67 o
  11   8   1     1336.94     1103.25    132.26 o
  12   8   1      563.57      641.95     95.78 o
   1   9   1    17748.91    17932.57    307.17 o
   2   9   1       14.27       28.51      7.78 o
   3   9   1    10832.10    10830.97    211.96 o
   4   9   1     5342.18     5268.17    121.93 o
   5   9   1      226.56      241.39     17.06 o
   6   9   1      201.57      179.28     22.37 o
   7   9   1        1.47        1.65     15.18 o
   8   9   1     4388.80     4315.09    141.26 o
   9   9   1      189.22      194.76     29.14 o
  10   9   1     5979.55     5961.39    320.68 o
  11   9   1     3979.91     3413.22    236.59 o
   0  10   1    19373.79    19734.28    526.18 o
   1  10   1      641.42      620.41     28.03 o
   2  10   1    12466.98    12643.39    278.15 o
   3  10   1     1563.49     1483.33     51.89 o
   4  10   1     1551.95     1671.05     59.35 o
   5  10   1     7183.52     7360.12    174.26 o
   6  10   1     1918.41     1812.25     82.82 o
   7  10   1     6503.78     6255.04    224.82 o
   8  10   1     2633.21     2463.78    115.91 o
   9  10   1     7001.47     7100.89    329.03 o
  10  10   1      138.44      109.96     85.75 o
  11  10   1      479.22      466.21     57.76 o
   1  11   1     9937.20    10330.58    257.05 o
   2  11   1      202.84      229.77     19.85 o
   3  11   1     6365.10     6531.72    249.19 o
   4  11   1     1589.69     1675.98     79.99 o
   5  11   1      171.07      159.61     28.77 o
   6  11   1     4566.67     5066.63    174.46 o
   7  11   1       98.13       95.89     27.75 o
   8  11   1     6767.05     6400.42    287.88 o
   9  11   1      823.41      730.09     74.25 o
  10  11   1     2413.27     2236.87    158.98 o
   0  12   1     8984.02     8917.03    524.85 o
   1  12   1      584.26      432.57     53.49 o
   2  12   1     2296.59     2304.23     83.80 o
   3  12   1     2915.88     2904.14    116.97 o
   4  12   1     2114.05     2170.02     94.77 o
   5  12   1     6290.14     6583.89    295.03 o
   6  12   1      444.11      403.61     52.27 o
   7  12   1     7937.73     7631.41    377.69 o
   8  12   1      774.79      790.12     75.62 o
   9  12   1     2803.78     2648.62    211.30 o
   1  13   1     6720.64     7287.66    240.44 o
   2  13   1      193.90      109.22     39.67 o
   3  13   1     1450.79     1435.09    109.74 o
   4  13   1     1165.80     1443.63     92.75 o
   5  13   1     6324.13     6707.33    311.55 o
   6  13   1    12219.20    11794.79    474.77 o
   7  13   1      182.14       31.21     50.70 o
   0  14   1     2063.47     2299.56    153.79 o
   1  14   1     2878.21     2694.25    128.18 o
   2  14   1     1469.52     1292.02     97.69 o
   3  14   1     2803.78     2742.61    135.28 o
   4  14   1     4437.52     4370.68    226.45 o
   5  14   1     4852.45     4702.62    207.23 o
   6  14   1     2225.66     1944.09    109.01 o
   1  15   1     5133.08     4856.22    245.60 o
   2  15   1     2372.90     2567.99    134.09 o
   3  15   1     5013.42     5046.66    268.41 o
   1   0   2     5227.41     5689.41    145.01 o
   2   0   2    16259.41    16618.04    381.17 o
   3   0   2    30187.23    28905.84    628.44 o
   4   0   2    38816.17    38875.80    776.57 o
   5   0   2    57680.38    57914.24   1202.65 o
   6   0   2     3619.68     3406.09     72.18 o
   7   0   2    62684.04    62020.38   1326.59 o
   8   0   2     5653.73     5719.24    129.95 o
   9   0   2    21954.34    21696.30    458.38 o
  10   0   2     7006.16     6902.43    200.37 o
  11   0   2    11367.31    11534.64    350.25 o
  12   0   2     4578.83     4730.84    215.83 o
  13   0   2       24.31       27.22     18.82 o
  14   0   2      611.99      375.62     77.81 o
   1   1   2   141983.00   149368.38   8489.26 o
   2   1   2     2250.71     2143.24     41.50 o
   3   1   2    10356.62     9340.64    143.79 o
   4   1   2     3119.96     3040.28     54.55 o
   5   1   2     7964.68     7395.21    126.35 o
   6   1   2     4551.07     4520.83     79.77 o
   7   1   2      696.59      703.66     31.21 o
   8   1   2      581.95      509.89     18.42 o
   9   1   2     3961.26     3830.08     69.95 o
  10   1   2      150.07      136.05     10.23 o
  11   1   2     6629.29     6743.79    130.16 o
  12   1   2     1091.57     1130.35     55.08 o
  13   1   2    21009.81    21782.44    974.00 o
  14   1   2     1214.24     1369.77     79.67 o
   0   2   2    24508.79    24827.22    591.17 o
   1   2   2    19034.81    17869.38    294.69 o
   2   2   2    15882.38    15924.32    254.07 o
   3   2   2    23140.39    22487.78    350.51 o
   4   2   2     4103.51     4023.85     61.18 o
   5   2   2    47130.55    46776.66    702.72 o
   6   2   2     1910.55     1857.81     36.40 o
   7   2   2    64179.35    65313.72   1165.56 o
   8   2   2      266.74      314.28     15.89 o
   9   2   2    24784.07    25090.26    421.32 o
  10   2   2     4909.68     4893.15    104.89 o
  11   2   2     5471.56     5287.49    136.52 o
  12   2   2     2601.83     2256.63    200.73 o
  13   2   2        0.78       23.29     20.80 o
  14   2   2     1367.87     1239.51     99.12 o
   1   3   2    39359.06    37734.99    624.95 o
   2   3   2    14536.96    14685.81    225.39 o
   3   3   2    93833.91    94599.68   1463.05 o
   4   3   2    11350.67    11526.61    197.29 o
   5   3   2     4806.82     4792.14     75.60 o
   6   3   2      224.45      165.32     13.11 o
   7   3   2       46.72       47.03      6.75 o
   8   3   2     1416.21     1366.54     31.26 o
   9   3   2     6653.56     6674.47    128.83 o
  10   3   2     4695.69     4725.58    108.80 o
  11   3   2    19629.04    19287.57    558.41 o
  12   3   2     1639.70     1626.77     98.05 o
  13   3   2     4998.37     4874.14    250.73 o
  14   3   2      199.29      195.86     27.82 o
   0   4   2    12658.30    12330.02    245.43 o
   1   4   2     5356.07     5241.53     77.43 o
   2   4   2     6413.24     6396.00    102.78 o
   3   4   2    37528.96    38142.36    566.48 o
   4   4   2       54.92      103.96      8.03 o
   5   4   2    68159.14    67743.06   1121.11 o
   6   4   2      370.80      342.21     13.25 o
   7   4   2    24284.95    24445.74    451.07 o
   8   4   2      306.22      341.72     18.78 o
   9   4   2    31270.05    31581.62    664.00 o
  10   4   2       62.64       99.14     12.58 o
  11   4   2     1873.89     1786.83     67.07 o
  12   4   2     1983.11     1954.98     99.86 o
   1   5   2    43725.77    42542.74    622.06 o
   2   5   2     4724.69     4893.00    117.12 o
   3   5   2    57059.61    56327.10    909.61 o
   4   5   2     2435.90     2469.30     57.71 o
   5   5   2     7619.86     7852.76    137.87 o
   6   5   2     5796.35     6028.70    113.41 o
   7   5   2      380.60      376.32     17.20 o
   8   5   2     7149.05     7259.65    160.88 o
   9   5   2    11224.38    11121.74    254.39 o
  10   5   2     3642.91     3543.81     90.97 o
  11   5   2    14108.89    15170.43    619.78 o
  12   5   2        0.71       23.13     19.73 o
  13   5   2     6747.83     6903.30    477.98 o
   0   6   2     7206.92     6963.01    197.55 o
   1   6   2     8762.70     8549.13    133.12 o
   2   6   2     1465.71     1496.72     41.89 o
   3   6   2    31679.15    31632.92    585.61 o
   4   6   2      128.43      114.59     13.27 o
   5   6   2    28091.01    27956.05    456.52 o
   6   6   2        0.03        0.74     12.95 o
   7   6   2    24609.67    25679.18    581.62 o
   8   6   2      287.22      250.64     18.10 o
   9   6   2    13452.21    13106.82    309.08 o
  10   6   2       12.44       16.07     17.05 o
  11   6   2     4899.07     5016.19    226.14 o
  12   6   2        2.83       27.10     21.79 o
  13   6   2      709.83      710.06     62.33 o
   1   7   2    61969.52    63370.98    998.29 o
   2   7   2     8238.59     8400.85    136.46 o
   3   7   2     9466.65     9559.15    184.28 o
   4   7   2      651.16      678.98     21.75 o
   5   7   2    15947.45    16332.93    308.60 o
   6   7   2    16625.07    16362.68    458.11 o
   7   7   2      614.61      475.63     28.47 o
   8   7   2    10469.75    10469.14    264.70 o
   9   7   2     3018.01     3220.01     92.76 o
  10   7   2        9.29       75.37     25.91 o
  11   7   2     7760.01     7413.85    336.44 o
  12   7   2     1168.07     1135.20     81.13 o
   0   8   2      153.80      185.58     21.42 o
   1   8   2    18935.10    18867.67    310.06 o
   2   8   2     3124.62     3030.28     71.47 o
   3   8   2    11395.25    11258.72    214.90 o
   4   8   2     2063.53     2281.85    113.79 o
   5   8   2    17131.46    17680.05    370.20 o
   6   8   2       83.24       93.13     16.65 o
   7   8   2    24644.56    24266.00    569.90 o
   8   8   2      793.52      801.79     54.60 o
   9   8   2     2051.78     2029.33     99.87 o
  10   8   2      329.36      381.27     39.40 o
  11   8   2    10990.49    11072.08    694.91 o
  12   8   2        1.59       25.79     55.33 o
   1   9   2    34613.24    34707.49    702.31 o
   2   9   2      263.57      331.89     21.15 o
   3   9   2    12501.04    12618.14    367.89 o
   4   9   2      249.50      248.88     19.63 o
   5   9   2     4744.80     4880.21    111.39 o
   6   9   2     4473.30     4249.41    124.39 o
   7   9   2        4.32      -10.63     12.70 o
   8   9   2     2316.89     2327.20    120.90 o
   9   9   2     4147.95     4133.92    147.16 o
  10   9   2        6.11        7.70     34.92 o
  11   9   2     8618.65     8896.07    578.96 o
   0  10   2     4987.03     5235.58    162.77 o
   1  10   2       81.59      151.39     17.42 o
   2  10   2      994.29      930.97     34.19 o
   3  10   2    10036.40    10525.44    242.44 o
   4  10   2       26.42       63.26     43.43 o
   5  10   2    13197.67    13718.40    338.30 o
   6  10   2       15.36      -12.88     14.73 o
   7  10   2     7194.78     7445.88    274.99 o
   8  10   2        1.94      -17.79     17.79 o
   9  10   2    12523.32    12860.68    467.73 o
  10  10   2      222.37      127.03     41.04 o
   1  11   2     9621.00     9423.23    241.86 o
   2  11   2     4371.09     4433.04    124.96 o
   3  11   2    23128.04    23491.41    765.29 o
   4  11   2     2612.14     2555.32     87.76 o
   5  11   2      801.23      791.70     48.67 o
   6  11   2      196.27      143.56     35.22 o
   7  11   2      125.30      133.98     33.09 o
   8  11   2      327.63      280.27     43.51 o
   9  11   2     3707.12     3916.70    242.10 o
  10  11   2      941.19      600.01     91.26 o
   0  12   2      944.16     1038.53     73.30 o
   1  12   2      461.50      324.09     46.04 o
   2  12   2      605.34      598.83     41.16 o
   3  12   2     2415.49     2512.76     95.59 o
   4  12   2        1.13      -20.77     20.77 o
   5  12   2     8792.38     8964.60    291.98 o
   6  12   2       74.49      156.03     55.50 o
   7  12   2     5392.90     5303.29    207.46 o
   8  12   2      174.81      197.58     40.42 o
   9  12   2     7773.25     8387.06    596.68 o
   1  13   2     9308.96     9351.33    320.30 o
   2  13   2     3662.17     3739.19    135.68 o
   3  13   2     4460.34     3905.34    192.59 o
   4  13   2     1442.85     1236.53     82.56 o
   5  13   2      186.11       95.58     36.43 o
   6  13   2       94.26      154.96     32.73 o
   7  13   2      218.27      249.95     46.75 o
   0  14   2      118.06       74.78     49.55 o
   1  14   2     1477.91     1371.15     73.84 o
   2  14   2       27.48        6.58     30.34 o
   3  14   2      605.57      570.74     55.54 o
   4  14   2      942.18      775.22     71.90 o
   5  14   2     1795.57     1786.44    161.85 o
   6  14   2      345.49      339.41     57.57 o
   1  15   2     6220.71     5964.94    256.84 o
   2  15   2       13.76       -6.09     30.45 o
   3  15   2       15.79       29.80     26.90 o
   1   1   3      473.83      397.17     15.57 o
   2   1   3    22009.03    22603.55    403.93 o
   3   1   3      272.16      329.63      9.58 o
   4   1   3      108.90      124.36      7.25 o
   5   1   3        4.84       -1.59      8.17 o
   6   1   3     3466.61     3465.42     62.52 o
   7   1   3     1502.44     1540.15     34.62 o
   8   1   3     2281.00     2221.21     53.34 o
   9   1   3      337.40      354.25     15.56 o
  10   1   3        1.41       26.25      6.34 o
  11   1   3     1934.56     1966.66     49.05 o
  12   1   3     2315.09     2284.72    112.05 o
  13   1   3        0.22       -2.29      9.46 o
  14   1   3      347.14      297.93     35.09 o
   0   2   3     2196.56     1967.53     63.74 o
   1   2   3        4.71       -5.64      5.64 o
   2   2   3     4899.14     5067.46     82.66 o
   3   2   3    17451.54    17118.96    277.35 o
   4   2   3        1.60       13.61      6.39 o
   5   2   3      224.31      236.18     10.59 o
   6   2   3     2190.31     2260.51     38.66 o
   7   2   3    17616.87    17978.36    307.43 o
   8   2   3       10.54       42.68     11.28 o
   9   2   3      226.58      200.81     17.39 o
  10   2   3      436.15      407.93     33.73 o
  11   2   3      770.05      743.21     34.12 o
  12   2   3       18.65       81.45     16.33 o
  13   2   3      627.32      629.32     37.61 o
  14   2   3       17.42        2.02     13.95 o
   1   3   3     3356.81     3190.85     50.87 o
   2   3   3    39745.80    39675.11    587.74 o
   3   3   3    18064.89    18293.89    400.22 o
   4   3   3      450.24      447.77     13.45 o
   5   3   3     1707.04     1749.39     41.87 o
   6   3   3     4750.93     4701.07     80.50 o
   7   3   3      332.81      345.11     15.38 o
   8   3   3     7377.00     7260.06    133.91 o
   9   3   3     1161.00     1140.36     27.04 o
  10   3   3       20.47        9.96      6.23 o
  11   3   3     4955.72     5076.78    196.24 o
  12   3   3     1207.50     1141.73     67.45 o
  13   3   3      208.83      151.00     26.42 o
  14   3   3      124.26      173.20     27.95 o
   0   4   3    10125.34     9503.75    189.84 o
   1   4   3     3141.56     3111.59     51.51 o
   2   4   3    14109.89    13264.82    230.93 o
   3   4   3     1683.53     1502.43     26.63 o
   4   4   3      301.06      375.16     16.05 o
   5   4   3       36.25       62.10      8.58 o
   6   4   3     1126.87     1072.04     29.31 o
   7   4   3       72.78       65.42     12.45 o
   8   4   3        4.89       17.37      6.90 o
   9   4   3      651.89      662.11     28.61 o
  10   4   3      608.21      537.50     25.10 o
  11   4   3      120.50       61.72     38.36 o
  12   4   3      451.17      455.78     35.15 o
  13   4   3      993.18     1058.46    117.16 o
   1   5   3        9.05       29.20      7.37 o
   2   5   3    13060.72    13018.54    197.65 o
   3   5   3      212.96      252.41     10.48 o
   4   5   3      337.24      306.24     16.64 o
   5   5   3    13320.56    13367.09    215.48 o
   6   5   3     1922.57     1917.73     35.82 o
   7   5   3       82.76      115.07     10.25 o
   8   5   3     1386.23     1356.41     38.68 o
   9   5   3     5371.71     5274.54    122.20 o
  10   5   3     1414.08     1564.80     65.84 o
  11   5   3      301.14      333.55     39.69 o
  12   5   3     1845.94     2027.26    135.18 o
  13   5   3        1.91       17.29     28.31 o
   0   6   3    42555.34    42418.70    857.99 o
   1   6   3       14.04       26.52      8.05 o
   2   6   3      920.53      946.31     25.36 o
   3   6   3     1070.74     1133.61     26.44 o
   4   6   3     3069.21     3134.11     56.04 o
   5   6   3     2753.54     2790.19     58.97 o
   6   6   3     1243.73     1164.27     32.72 o
   7   6   3     6549.51     6247.91    163.97 o
   8   6   3     2663.34     2677.09     74.06 o
   9   6   3      193.56      173.34     16.52 o
  10   6   3       11.23        8.64     15.26 o
  11   6   3       23.89      -12.80     18.78 o
  12   6   3     5933.13     6122.31    294.08 o
  13   6   3       17.79       43.04     47.83 o
   1   7   3     1254.37     1187.67     36.22 o
   2   7   3    10337.05    10581.96    188.02 o
   3   7   3      127.66      110.86     14.40 o
   4   7   3     5166.68     5227.47    100.17 o
   5   7   3      438.17      483.24     28.39 o
   6   7   3     2285.47     2314.08     74.61 o
   7   7   3      865.34      822.52     31.40 o
   8   7   3      665.39      657.79     28.11 o
   9   7   3        1.16       -2.14     16.74 o
  10   7   3     3607.86     4078.71    174.35 o
  11   7   3      445.28      456.74     48.21 o
  12   7   3     1762.59     1767.10    172.82 o
   0   8   3     2537.56     2529.34     78.35 o
   1   8   3        3.98       39.13     10.07 o
   2   8   3    12350.91    12158.17    244.23 o
   3   8   3      773.02      684.33     40.21 o
   4   8   3     7684.49     7555.06    172.90 o
   5   8   3      954.67      953.07     49.23 o
   6   8   3     1524.81     1460.91     51.43 o
   7   8   3     1656.57     1812.67     87.83 o
   8   8   3      175.12      115.84     19.35 o
   9   8   3     3587.92     3626.54    124.67 o
  10   8   3     6700.37     6974.30    337.02 o
  11   8   3       87.12      129.99     30.09 o
  12   8   3     2765.57     2765.11    206.65 o
   1   9   3     7572.08     7762.35    162.98 o
   2   9   3      219.18      309.70     30.77 o
   3   9   3      376.47      339.25     26.43 o
   4   9   3    16031.58    15972.00    376.92 o
   5   9   3     8843.41     9057.24    206.59 o
   6   9   3     6167.26     6102.08    161.96 o
   7   9   3      376.70      393.61     26.97 o
   8   9   3     7632.46     7569.98    273.83 o
   9   9   3     2282.16     2271.50    157.62 o
  10   9   3     1490.43     1805.02    103.11 o
  11   9   3      113.10      199.32     50.04 o
   0  10   3     1135.08     1078.62     82.22 o
   1  10   3      232.54      228.28     20.68 o
   2  10   3    15318.38    15552.96    629.40 o
   3  10   3     1280.49     1378.15     44.57 o
   4  10   3    10192.74    10288.12    239.94 o
   5  10   3      909.62      924.27     41.30 o
   6  10   3      438.23      489.72     37.00 o
   7  10   3       80.80       67.21     23.42 o
   8  10   3        7.40      -11.78     31.72 o
   9  10   3     3668.21     3507.53    250.94 o
  10  10   3     6397.86     6720.66    371.88 o
   1  11   3     4368.19     4445.77    119.34 o
   2  11   3     2044.37     2024.95     65.33 o
   3  11   3      595.80      632.20     33.38 o
   4  11   3     9310.82     9476.51    244.48 o
   5  11   3      435.82      374.48     39.12 o
   6  11   3    14017.33    13730.86    435.94 o
   7  11   3        0.09       56.94     22.79 o
   8  11   3     6862.70     6997.65    333.91 o
   9  11   3      102.31      137.32     51.58 o
  10  11   3     2920.08     2326.43    221.97 o
   0  12   3    25613.21    25912.62   1984.43 o
   1  12   3      169.27      109.38     31.82 o
   2  12   3     6099.67     5964.11    198.61 o
   3  12   3        0.90       47.18     18.46 o
   4  12   3     3281.24     3256.41    130.90 o
   5  12   3      380.43      295.65     52.46 o
   6  12   3     1676.21     1615.59     81.63 o
   7  12   3     2805.17     2702.96    120.23 o
   8  12   3      916.87      799.34     75.01 o
   1  13   3      903.63      934.30     62.01 o
   2  13   3     7486.68     7986.44    279.52 o
   3  13   3      279.61      266.52     38.40 o
   4  13   3     5913.24     6256.83    394.84 o
   5  13   3     4354.02     4347.32    190.71 o
   6  13   3     9322.86     9324.47    487.41 o
   7  13   3      151.77      121.48     38.94 o
   0  14   3    17601.75    18255.72    997.83 o
   1  14   3      172.07      122.39     49.02 o
   2  14   3     8911.31     8998.16    381.79 o
   3  14   3        5.76       96.01     52.90 o
   4  14   3     2333.21     2192.08    119.88 o
   5  14   3     1604.29     1629.69     97.05 o
   6  14   3      264.75      396.97     53.41 o
   1  15   3       98.26      110.34     31.59 o
   2  15   3     2659.65     2739.86    168.76 o
   3  15   3     1398.78     1309.43    120.65 o
   0   0   4   137449.33   135295.27   4934.90 o
   1   0   4       23.66       55.67     16.20 o
   2   0   4    11213.81    10563.00    273.12 o
   3   0   4    16331.23    15534.46    500.86 o
   4   0   4    37890.31    37710.48    996.51 o
   5   0   4    33336.47    33020.19    704.82 o
   6   0   4    15973.93    16335.69    349.71 o
   7   0   4    25784.95    26351.50    591.70 o
   8   0   4    14575.79    14519.49    402.20 o
   9   0   4     4398.22     4300.05    131.36 o
  10   0   4     2710.02     2851.67     95.75 o
  11   0   4      201.77      168.40     18.97 o
  12   0   4     9989.64    10976.29    442.57 o
  13   0   4     1015.67     1016.73     90.99 o
  14   0   4     8848.84     8974.87    533.89 o
   1   1   4      894.85      977.01     24.16 o
   2   1   4     9106.04     8889.96    162.93 o
   3   1   4    21047.61    20947.67    423.82 o
   4   1   4    26835.56    26998.20    510.70 o
   5   1   4    15636.15    15033.15    229.26 o
   6   1   4    95703.53    96346.55   1609.72 o
   7   1   4      105.81      124.65      9.83 o
   8   1   4    34794.27    35030.44    680.92 o
   9   1   4     7904.86     8043.79    190.47 o
  10   1   4     4545.77     4783.90    130.61 o
  11   1   4     7685.40     7491.96    168.88 o
  12   1   4     1485.82     1486.39     76.69 o
  13   1   4     2366.93     2313.66    126.15 o
  14   1   4      200.81      190.45     46.73 o
   0   2   4    43150.92    42497.58    983.41 o
   1   2   4     5084.48     4915.80    127.96 o
   2   2   4    71834.67    72415.55   1170.11 o
   3   2   4    18623.33    18453.52    314.89 o
   4   2   4    21790.65    22150.06    368.34 o
   5   2   4    29134.42    29798.39    451.23 o
   6   2   4      845.38      779.94     24.32 o
   7   2   4    10120.73    10044.81    181.65 o
   8   2   4      487.10      434.87     19.70 o
   9   2   4     3170.23     3058.60     71.33 o
  10   2   4    10623.39    10495.01    218.67 o
  11   2   4     5050.86     4951.47    118.82 o
  12   2   4     9991.31    10449.21    358.52 o
  13   2   4      177.34       83.60     32.84 o
  14   2   4     7386.59     7753.24    842.49 o
   1   3   4    31721.83    31473.91    526.14 o
   2   3   4    17005.96    16554.98    263.38 o
   3   3   4     5562.57     5231.31     77.10 o
   4   3   4    57616.59    58884.71    929.21 o
   5   3   4     1854.23     1882.00     36.17 o
   6   3   4    12842.96    13219.83    196.27 o
   7   3   4        0.13       -3.03      8.18 o
   8   3   4    21923.71    22561.20    426.26 o
   9   3   4      705.30      692.43     33.07 o
  10   3   4    15766.51    15988.69    350.33 o
  11   3   4     4710.36     4898.83    160.58 o
  12   3   4     1364.12     1421.66    130.61 o
  13   3   4     5350.16     5651.95    324.95 o
   0   4   4    45034.17    42416.64   1459.36 o
   1   4   4    13325.53    13164.45    222.70 o
   2   4   4    84056.69    85960.81   1216.76 o
   3   4   4    30217.22    31228.38    499.58 o
   4   4   4    10990.09    11114.28    189.50 o
   5   4   4     3799.38     3736.34     87.00 o
   6   4   4      236.67      229.15      9.71 o
   7   4   4     5154.84     5413.90     93.36 o
   8   4   4       97.48       79.80     12.24 o
   9   4   4    14997.88    15290.32    368.02 o
  10   4   4    14061.71    14524.55    343.78 o
  11   4   4     5647.45     5508.68    193.20 o
  12   4   4    11353.82    10995.85    532.91 o
  13   4   4        7.93       31.06     27.11 o
   1   5   4    36426.70    35963.67    542.54 o
   2   5   4    10017.23    10203.75    162.09 o
   3   5   4    13940.88    13844.02    232.41 o
   4   5   4    33314.50    33007.82    512.09 o
   5   5   4      313.20      332.54     15.08 o
   6   5   4     6710.03     6709.73    123.38 o
   7   5   4      213.39      233.03     11.08 o
   8   5   4    12152.30    12358.96    251.76 o
   9   5   4      326.64      307.76     19.05 o
  10   5   4    16149.44    16616.42    482.72 o
  11   5   4     1505.08     1393.92    111.37 o
  12   5   4     1400.46     1436.26     89.60 o
  13   5   4     4452.14     4142.14    228.82 o
   0   6   4    69685.97    71116.88   1618.94 o
   1   6   4     1150.12     1102.65     24.61 o
   2   6   4    26613.42    26824.31    430.76 o
   3   6   4      317.68      356.34     14.43 o
   4   6   4    11314.16    11806.44    196.78 o
   5   6   4    12492.43    12448.47    232.99 o
   6   6   4      995.34      954.42     31.20 o
   7   6   4    18024.89    17427.69    350.82 o
   8   6   4     5515.84     5245.37    116.46 o
   9   6   4    10906.67    10422.43    252.78 o
  10   6   4     4558.56     4676.25    192.37 o
  11   6   4     1220.63     1119.52     94.24 o
  12   6   4     8023.96     7941.66    492.92 o
  13   6   4      189.33      502.80     74.95 o
   1   7   4    30183.24    30370.97    471.29 o
   2   7   4     6687.41     6652.48    116.13 o
   3   7   4     6964.08     6836.40    127.44 o
   4   7   4     2618.17     2621.19     54.86 o
   5   7   4     1449.96     1450.45     37.10 o
   6   7   4    30396.18    30535.06    694.17 o
   7   7   4     1286.38     1332.86     45.75 o
   8   7   4    14178.47    14485.71    418.81 o
   9   7   4     1794.24     1833.82     74.61 o
  10   7   4     2223.87     2192.68    142.84 o
  11   7   4     1150.47     1150.50     71.61 o
  12   7   4     2388.63     2665.79    158.31 o
   0   8   4    33351.86    33835.47    872.99 o
   1   8   4      200.47      188.45     13.58 o
   2   8   4    10572.27    11013.44    212.83 o
   3   8   4      839.11      822.02     29.52 o
   4   8   4     6829.36     6817.95    161.16 o
   5   8   4     9322.54     9626.43    237.78 o
   6   8   4     1045.69      977.98     35.11 o
   7   8   4    25621.12    25744.53    676.06 o
   8   8   4     4161.32     4270.41    159.38 o
   9   8   4     3765.57     3652.31    146.55 o
  10   8   4     1830.98     2140.90    187.15 o
  11   8   4        5.83        7.22     25.49 o
  12   8   4     4231.25     4068.47    300.63 o
   1   9   4    13331.28    12841.83    330.05 o
   2   9   4     3015.11     2901.72     97.28 o
   3   9   4     9103.66     8275.28    319.63 o
   4   9   4     5277.26     5451.35    179.73 o
   5   9   4      584.37      600.09     31.12 o
   6   9   4    22904.30    23968.43    628.42 o
   7   9   4      129.91      152.77     24.47 o
   8   9   4    10237.12    10648.23    370.52 o
   9   9   4      711.78      749.03     57.22 o
  10   9   4     1668.57     1632.63    119.38 o
  11   9   4     2274.10     2281.79    202.80 o
   0  10   4     8693.02     9249.26    351.32 o
   1  10   4       80.15       75.91     20.83 o
   2  10   4     8378.78     8501.97    246.72 o
   3  10   4     4996.51     4997.19    142.28 o
   4  10   4     2081.18     1910.87    133.60 o
   5  10   4     4936.01     5173.84    140.35 o
   6  10   4        3.27       -2.55     14.43 o
   7  10   4     1649.26     1721.67     79.36 o
   8  10   4        1.53      -46.95     54.89 o
   9  10   4     1809.81     2014.05    124.86 o
  10  10   4     1449.34     1587.92    120.21 o
   1  11   4     7923.59     7964.18    252.45 o
   2  11   4      605.11      569.51     41.31 o
   3  11   4     1855.95     1872.82     72.21 o
   4  11   4    18765.60    19307.36    531.71 o
   5  11   4      880.52      914.38     54.61 o
   6  11   4     2595.83     2420.79     97.54 o
   7  11   4      661.88      663.76     44.15 o
   8  11   4     5214.72     5100.17    360.98 o
   9  11   4      665.13      438.53     68.52 o
   0  12   4     1308.65     1367.43    102.47 o
   1  12   4     3872.18     3845.26    205.12 o
   2  12   4     7553.09     7546.92    242.21 o
   3  12   4     7940.78     7953.55    261.88 o
   4  12   4      941.38      813.57     56.66 o
   5  12   4     1243.48     1232.54     68.20 o
   6  12   4        3.34       25.58     29.79 o
   7  12   4        8.61       40.78     37.11 o
   8  12   4      270.04      338.08     51.96 o
   1  13   4      474.40      495.55     46.03 o
   2  13   4     1780.88     1729.22     87.91 o
   3  13   4     2673.89     2305.30    126.90 o
   4  13   4     3413.35     3143.82    186.57 o
   5  13   4     2670.16     2609.31    199.52 o
   6  13   4     2603.68     2641.29    150.53 o
   7  13   4        0.01       11.22     25.15 o
   0  14   4     3164.71     3440.96    269.19 o
   1  14   4      219.06      336.50     93.68 o
   2  14   4     1227.26     1168.71     74.68 o
   3  14   4     1329.13     1189.81     74.12 o
   4  14   4     2639.28     2632.96    160.83 o
   5  14   4     1424.11     1650.13    108.22 o
   1  15   4       28.86      111.22     34.87 o
   2  15   4     1137.01      930.49     74.96 o
   1   1   5      210.55      112.14     11.04 o
   2   1   5     4966.80     4786.88     84.74 o
   3   1   5    21367.25    22318.45    383.53 o
   4   1   5     5022.36     5173.27    102.03 o
   5   1   5      314.34      298.66     16.91 o
   6   1   5      883.74      943.75     38.65 o
   7   1   5      360.75      321.59     15.49 o
   8   1   5       71.64       71.46      7.34 o
   9   1   5     1014.97      984.91     26.74 o
  10   1   5      349.75      371.52     15.99 o
  11   1   5       29.15       44.68     14.35 o
  12   1   5      375.17      369.95     23.22 o
  13   1   5      409.85      339.62     40.76 o
   0   2   5     7230.40     7629.76    200.62 o
   1   2   5    51249.67    52990.57    945.42 o
   2   2   5     2461.61     2443.55     46.72 o
   3   2   5    11913.38    12573.75    216.29 o
   4   2   5      322.28      378.77     11.92 o
   5   2   5     4061.54     4116.54     70.99 o
   6   2   5      279.51      296.73     12.11 o
   7   2   5     7453.44     7262.54    119.82 o
   8   2   5      317.62      244.11     10.69 o
   9   2   5     7466.70     6964.91    254.39 o
  10   2   5      778.70      782.20     30.92 o
  11   2   5     3650.44     3494.92    102.96 o
  12   2   5      451.78      429.58     27.02 o
  13   2   5       55.63       35.83     31.63 o
   1   3   5    19863.74    18988.16    365.38 o
   2   3   5        4.57       -6.32      6.32 o
   3   3   5     8540.16     8641.00    152.31 o
   4   3   5      282.41      242.65     17.37 o
   5   3   5       11.64       -9.45      9.45 o
   6   3   5        1.61        8.15      5.23 o
   7   3   5      590.07      600.75     18.27 o
   8   3   5      443.86      435.33     14.88 o
   9   3   5     1387.17     1433.54     38.41 o
  10   3   5      230.57      206.54     11.64 o
  11   3   5      361.09      402.38     23.82 o
  12   3   5      134.32      179.02     18.39 o
  13   3   5      228.43      263.33     48.61 o
   0   4   5      577.04      556.85     23.89 o
   1   4   5      246.21      191.16     12.52 o
   2   4   5       81.80       78.39     11.49 o
   3   4   5     2222.53     2503.57     50.28 o
   4   4   5        1.58       -1.81     10.72 o
   5   4   5     3237.97     3289.15     57.45 o
   6   4   5        2.14        0.83      7.66 o
   7   4   5    14938.48    15333.74    265.42 o
   8   4   5        2.55       12.29      7.54 o
   9   4   5     2760.66     2905.23     65.26 o
  10   4   5      369.03      358.79     20.13 o
  11   4   5     1853.45     1563.96    136.02 o
  12   4   5        0.32       -7.18     18.15 o
  13   4   5       41.23       81.99     34.28 o
   1   5   5    29204.34    29309.84    438.33 o
   2   5   5     1995.58     1869.48     51.53 o
   3   5   5     1389.89     1555.61     29.04 o
   4   5   5      343.37      334.63     12.97 o
   5   5   5        6.62       51.29      8.28 o
   6   5   5     1824.41     1925.22     43.63 o
   7   5   5      396.17      358.20     14.97 o
   8   5   5        9.80       22.82     14.26 o
   9   5   5      577.09      550.36     22.32 o
  10   5   5        5.30       33.51     24.93 o
  11   5   5       24.98       22.13     28.17 o
  12   5   5      794.17      731.54     57.13 o
  13   5   5     5993.44     6115.56    473.15 o
   0   6   5     4064.50     4072.08    103.19 o
   1   6   5     9958.30     9873.49    159.03 o
   2   6   5     1190.75     1081.55     26.87 o
   3   6   5    16651.46    17155.05    263.82 o
   4   6   5      715.05      700.37     31.50 o
   5   6   5     3839.84     3843.18     68.65 o
   6   6   5      726.23      781.84     25.93 o
   7   6   5     6678.20     6557.28    129.52 o
   8   6   5        9.31       35.06     11.08 o
   9   6   5     5779.40     5482.54    231.13 o
  10   6   5      811.95      716.81     57.52 o
  11   6   5     4599.14     4704.02    244.19 o
  12   6   5       23.07      -18.97     18.97 o
   1   7   5    14224.10    14276.86    241.26 o
   2   7   5      694.56      739.84     22.53 o
   3   7   5      821.57      845.27     30.31 o
   4   7   5      129.78      204.78     15.34 o
   5   7   5     3231.40     3112.34     78.38 o
   6   7   5      200.63      198.92     17.61 o
   7   7   5      913.68     1003.56     31.46 o
   8   7   5       66.34       92.44     19.59 o
   9   7   5      135.45      140.78     27.19 o
  10   7   5       17.12        8.40     33.97 o
  11   7   5     1286.60     1227.36     72.49 o
  12   7   5       39.65      -18.81     25.14 o
   0   8   5     1028.72     1057.91     44.08 o
   1   8   5      883.41      795.18     26.94 o
   2   8   5        0.31       -3.80      8.72 o
   3   8   5    12845.07    13298.47    258.54 o
   4   8   5      156.71      161.68     19.57 o
   5   8   5    20512.34    20492.47    549.03 o
   6   8   5        0.53       12.97     17.49 o
   7   8   5     6904.40     6838.08    169.24 o
   8   8   5       99.06       54.43     27.84 o
   9   8   5     4055.15     4074.68    234.53 o
  10   8   5       26.01       18.65     18.89 o
  11   8   5     1652.38     1588.74     99.02 o
   1   9   5     1044.70     1080.29     36.85 o
   2   9   5      401.98      389.85     38.03 o
   3   9   5    21457.62    22251.15    564.70 o
   4   9   5      722.57      737.48     40.33 o
   5   9   5     5330.96     5311.06    147.77 o
   6   9   5        7.30        5.84     13.92 o
   7   9   5      520.20      419.26     43.95 o
   8   9   5        9.52       37.01     22.46 o
   9   9   5     1864.13     1944.06     98.91 o
  10   9   5       97.27      132.00     35.54 o
  11   9   5     7374.23     7699.59    396.80 o
   0  10   5     2555.66     2773.35    293.73 o
   1  10   5      115.71      129.63     23.45 o
   2  10   5      475.39      478.40     32.97 o
   3  10   5     9591.79     9930.29    284.45 o
   4  10   5      271.20      237.41     30.46 o
   5  10   5    13342.30    13528.22    350.98 o
   6  10   5       71.67        5.54     33.62 o
   7  10   5     7371.85     7007.38    259.83 o
   8  10   5       39.19       20.06     50.04 o
   9  10   5     3986.10     4614.42    251.59 o
  10  10   5      819.65      865.68     86.55 o
   1  11   5     8556.28     8639.81    276.04 o
   2  11   5      317.91      291.56     40.35 o
   3  11   5    11706.14    11772.07    349.90 o
   4  11   5        0.04       64.79     29.89 o
   5  11   5     3765.13     3909.60    201.18 o
   6  11   5      141.77      217.02     38.72 o
   7  11   5      240.94      185.69     35.37 o
   8  11   5       91.56      118.15     50.98 o
   9  11   5     4321.63     4594.72    285.16 o
   0  12   5      808.16      633.56    103.38 o
   1  12   5     1633.49     1740.21    109.60 o
   2  12   5        4.28       56.06     36.11 o
   3  12   5     6879.09     7566.43    265.41 o
   4  12   5        4.76       -6.01     20.68 o
   5  12   5     5678.66     5970.99    241.62 o
   6  12   5        2.71       12.28     38.58 o
   7  12   5     2843.48     2844.29    169.87 o
   8  12   5      360.21      491.12     70.65 o
   1  13   5    21803.88    22301.83   1076.89 o
   2  13   5       61.85       94.48     32.39 o
   3  13   5     2400.67     2585.20    135.98 o
   4  13   5     1140.06     1091.48     92.49 o
   5  13   5     3071.99     2764.99    144.28 o
   6  13   5       75.11       21.95     28.41 o
   7  13   5      703.10      687.76     84.37 o
   0  14   5     2124.30     1990.63    167.86 o
   1  14   5     3798.74     3620.83    224.66 o
   2  14   5       62.89       66.51     35.95 o
   3  14   5     2092.81     2168.65    125.01 o
   4  14   5      198.04      185.01     36.19 o
   5  14   5     2008.77     2187.10    147.55 o
   1  15   5    12080.44    11912.58    594.40 o
   0   0   6    61926.61    52463.27   3169.25 o
   1   0   6    25614.76    25686.86    653.87 o
   2   0   6    34833.06    33980.30    905.58 o
   3   0   6    18344.40    18227.27    446.10 o
   4   0   6    36696.84    35358.02   1255.58 o
   5   0   6    20500.69    20428.06    550.95 o
   6   0   6     4967.42     4697.89    314.17 o
   7   0   6    23776.82    24364.32    738.04 o
   8   0   6     2025.23     1866.74     92.93 o
   9   0   6      204.89      240.09     35.41 o
  10   0   6     5521.86     5351.11    243.38 o
  11   0   6     1901.00     1632.07    130.05 o
  12   0   6    15810.38    16440.66   1276.74 o
  13   0   6     1695.33     1564.16    138.43 o
   1   1   6     6257.97     5893.78    108.45 o
   2   1   6    12626.49    12452.29    218.22 o
   3   1   6    18527.03    18284.99    336.49 o
   4   1   6    39056.11    38746.96    738.02 o
   5   1   6    53699.28    54202.20    934.47 o
   6   1   6    49030.89    49760.38    829.82 o
   7   1   6      321.50      338.07     13.18 o
   8   1   6    22788.93    22999.10    401.33 o
   9   1   6    15056.14    15151.05    310.03 o
  10   1   6     7796.38     7876.49    211.88 o
  11   1   6     6511.24     5629.85    209.89 o
  12   1   6     1807.20     1899.35    102.19 o
  13   1   6     5838.91     5885.42    314.43 o
   0   2   6    46674.54    44590.63   1593.08 o
   1   2   6     3966.27     4032.08     70.14 o
   2   2   6    57074.16    58462.14   1115.74 o
   3   2   6    22251.65    22314.43    395.69 o
   4   2   6    19914.94    19755.71    331.16 o
   5   2   6    19863.58    19210.23    507.88 o
   6   2   6     4299.02     4413.08     81.03 o
   7   2   6     7306.61     7173.94    148.25 o
   8   2   6      949.46     1026.59     39.22 o
   9   2   6     4442.05     4250.23    110.41 o
  10   2   6    14103.74    14412.55    387.16 o
  11   2   6     4630.48     4489.92    165.42 o
  12   2   6     8504.74     8703.52    371.42 o
  13   2   6      746.82      729.10     59.93 o
   1   3   6    42441.01    43881.86    747.25 o
   2   3   6    11425.60    11643.65    176.21 o
   3   3   6    25729.99    26045.34    420.17 o
   4   3   6    31318.43    31528.11    522.33 o
   5   3   6     3131.83     3185.52     52.48 o
   6   3   6    19089.18    18725.43    307.28 o
   7   3   6     1201.72     1259.00     25.32 o
   8   3   6    20308.34    20004.06    387.11 o
   9   3   6       61.80       71.82     14.81 o
  10   3   6     9955.60     9579.47    297.33 o
  11   3   6    11567.19    11246.54    380.54 o
  12   3   6     2401.07     2417.94    111.97 o
  13   3   6     4370.49     4074.97    263.68 o
   0   4   6    50579.75    50674.79   1064.48 o
   1   4   6       79.39       82.37     10.33 o
   2   4   6    46227.05    45309.92    953.27 o
   3   4   6    15925.94    15308.40    252.15 o
   4   4   6    21200.23    21100.29    478.09 o
   5   4   6     8653.60     8814.59    159.60 o
   6   4   6      144.09      171.09     12.91 o
   7   4   6     3172.62     3167.01     60.10 o
   8   4   6     3580.98     3466.96     68.68 o
   9   4   6    24006.07    23100.99    525.45 o
  10   4   6     6545.84     6430.34    199.23 o
  11   4   6     2452.08     2586.83    118.80 o
  12   4   6     9017.65     8675.53    351.11 o
  13   4   6       30.04      147.03     55.55 o
   1   5   6    52714.97    53046.38    801.77 o
   2   5   6     8382.56     8724.19    153.70 o
   3   5   6     8816.37     9070.16    163.89 o
   4   5   6     8777.71     8681.54    155.90 o
   5   5   6     2512.29     2416.46     66.92 o
   6   5   6    17536.88    17794.12    373.58 o
   7   5   6      163.37      153.71     13.91 o
   8   5   6    14929.16    15241.51    373.04 o
   9   5   6        3.79       18.33      8.06 o
  10   5   6     9777.83     9245.02    340.50 o
  11   5   6     2391.52     2252.51    109.06 o
  12   5   6     1307.61     1318.78     85.89 o
  13   5   6     5165.12     4860.07    492.44 o
   0   6   6    62594.35    64610.06   1452.50 o
   1   6   6      703.15      685.71     19.91 o
   2   6   6    26319.55    26883.72    436.29 o
   3   6   6       94.55      107.53     12.48 o
   4   6   6     4230.83     4136.38     98.20 o
   5   6   6    11499.52    11434.95    214.64 o
   6   6   6       28.27       43.99      9.28 o
   7   6   6    26071.24    26505.29    710.61 o
   8   6   6     2018.91     1889.67     48.45 o
   9   6   6     9575.17    10211.39    311.90 o
  10   6   6     3321.21     3155.40    163.91 o
  11   6   6      655.61      718.30     51.22 o
  12   6   6     5799.87     5842.81    373.50 o
   1   7   6    18845.23    18834.02    337.77 o
   2   7   6      677.19      656.73     20.82 o
   3   7   6     2807.31     2733.23     53.56 o
   4   7   6    11525.25    11812.26    238.32 o
   5   7   6     6395.61     6236.87    140.81 o
   6   7   6    16063.34    16025.67    394.06 o
   7   7   6     2499.30     2555.15     73.94 o
   8   7   6    13951.09    13746.25    306.48 o
   9   7   6     3994.70     3920.24    279.82 o
  10   7   6     4410.94     4808.44    249.63 o
  11   7   6       67.31      185.29     51.98 o
  12   7   6      382.02      385.46     69.99 o
   0   8   6    19961.20    19951.93    516.04 o
   1   8   6     1791.13     1863.98     51.92 o
   2   8   6    15773.57    15470.92    298.00 o
   3   8   6      267.49      292.52     18.57 o
   4   8   6     1040.85      968.79     36.59 o
   5   8   6     8463.37     8963.41    209.37 o
   6   8   6      137.77      118.86     15.58 o
   7   8   6    35143.15    35357.87    940.44 o
   8   8   6        3.96       15.86     15.74 o
   9   8   6      952.22      710.46     54.18 o
  10   8   6     1363.85     1527.56     86.66 o
  11   8   6      134.87       84.33     33.02 o
   1   9   6     3753.86     3783.96    127.72 o
   2   9   6     3935.96     3790.59    108.85 o
   3   9   6     5153.86     5156.88    140.17 o
   4   9   6     7749.86     7584.38    198.48 o
   5   9   6     3042.18     2914.64    110.29 o
   6   9   6    15096.10    15527.51    466.80 o
   7   9   6      391.55      490.31     44.01 o
   8   9   6     8764.00     8468.05    343.18 o
   9   9   6      988.84      992.00    138.54 o
  10   9   6     1968.95     1904.24    122.84 o
  11   9   6     1054.64     1021.06     70.44 o
   0  10   6     8056.99     7874.45    733.93 o
   1  10   6      172.65      201.63     34.22 o
   2  10   6     2490.05     2579.50     85.84 o
   3  10   6    10721.38    10801.72    317.32 o
   4  10   6     1813.29     1826.45     67.23 o
   5  10   6     8079.59     8459.00    294.43 o
   6  10   6      686.53      718.73     57.24 o
   7  10   6      639.00      779.92     49.69 o
   8  10   6      190.39      295.34     46.96 o
   9  10   6     3105.56     3131.00    287.21 o
  10  10   6     1105.16     1134.19     89.14 o
   1  11   6     3230.68     3031.10    114.59 o
   2  11   6     2541.39     2404.59    166.21 o
   3  11   6     2679.75     2615.51    136.90 o
   4  11   6     9177.43     9547.59    344.57 o
   5  11   6      175.62      226.52     40.40 o
   6  11   6     6956.64     6504.25    351.92 o
   7  11   6     1628.14     1415.03    114.99 o
   8  11   6     3239.46     3275.54    163.15 o
   9  11   6       11.19      -23.29     23.29 o
   0  12   6      248.01      240.12     55.28 o
   1  12   6      583.17      450.84     52.97 o
   2  12   6     2721.98     2854.63    139.69 o
   3  12   6    12746.31    12759.95    433.69 o
   4  12   6     3262.75     3237.88    144.89 o
   5  12   6     2789.69     2611.62    121.55 o
   6  12   6      627.16      688.53     68.14 o
   7  12   6      257.28      278.31     47.41 o
   8  12   6      491.57      473.72     65.19 o
   1  13   6      851.43      737.90     83.04 o
   2  13   6     1710.52     1574.98    117.73 o
   3  13   6     2188.61     2196.87     99.92 o
   4  13   6     2860.32     2553.31    308.16 o
   5  13   6      320.46      423.45     67.47 o
   6  13   6     2193.35     2078.45    176.03 o
   0  14   6     1789.74     1751.29    163.78 o
   1  14   6     1334.68     1407.21     85.27 o
   2  14   6     1902.59     1985.11    121.82 o
   3  14   6      309.06      315.42     39.45 o
   4  14   6     2070.83     2009.73    135.20 o
   1   1   7     7060.92     7163.12    140.49 o
   2   1   7     2689.02     2776.30     56.81 o
   3   1   7     1790.63     1644.62     35.17 o
   4   1   7      302.24      273.18     11.87 o
   5   1   7      569.55      627.54     22.66 o
   6   1   7        0.71      -12.17     12.17 o
   7   1   7      652.06      624.57     32.30 o
   8   1   7     2143.98     2145.55     96.93 o
   9   1   7      253.05      268.60     24.97 o
  11   1   7       48.18       79.40     35.93 o
  12   1   7     1342.57     1287.59    101.22 o
  13   1   7     1282.59     1279.08     76.22 o
   0   2   7     2803.20     2994.72     89.39 o
   1   2   7     4096.54     3630.09     64.50 o
   2   2   7     6292.89     6147.63    154.02 o
   3   2   7      440.64      353.22     13.02 o
   4   2   7      251.28      239.21     10.35 o
   5   2   7      275.70      227.55     17.10 o
   6   2   7     2783.21     2772.36     57.54 o
   7   2   7        4.86       12.53     18.28 o
   8   2   7      217.39      257.80     11.25 o
   9   2   7      554.20      565.20     26.49 o
  10   2   7       39.36       56.06     37.34 o
  11   2   7     1452.86     1434.33    121.79 o
  12   2   7        6.41        9.10     34.15 o
  13   2   7      607.20      602.76     67.02 o
   1   3   7     4229.54     4574.67     86.47 o
   2   3   7     8595.37     9174.84    150.16 o
   3   3   7      419.46      398.36     13.99 o
   4   3   7     1594.55     1560.95     36.39 o
   5   3   7     1492.43     1519.59     29.71 o
   6   3   7     2586.73     2579.59     61.87 o
   7   3   7      113.90       91.79     17.07 o
   8   3   7     4094.68     4061.81     89.56 o
   9   3   7       89.34       74.88     15.78 o
  10   3   7     1094.73     1045.70     44.75 o
  11   3   7      459.52      454.95     30.84 o
  12   3   7      146.55      227.06     55.44 o
  13   3   7     2191.91     2027.79    129.58 o
   0   4   7    15681.24    15151.68    540.21 o
   1   4   7      174.58      147.92     11.76 o
   2   4   7     6842.72     7055.27    114.60 o
   3   4   7      710.85      637.82     19.35 o
   4   4   7      400.99      465.68     17.16 o
   5   4   7     1793.42     1787.09     38.67 o
   6   4   7      696.50      667.11     19.95 o
   7   4   7      301.07      297.53     11.46 o
   8   4   7       48.25       48.19      9.64 o
   9   4   7       41.98       34.23     20.82 o
  10   4   7       19.51       48.86     17.93 o
  11   4   7      141.39       83.11     24.78 o
  12   4   7      309.46      307.09     65.91 o
  13   4   7      122.66      130.94     47.83 o
   1   5   7     4560.59     4729.05     82.03 o
   2   5   7     7390.97     6987.57    140.26 o
   3   5   7     9008.18     9284.72    162.20 o
   4   5   7      141.28      136.31     15.80 o
   5   5   7     4646.90     4640.43     99.08 o
   6   5   7     7363.20     7350.18    173.39 o
   7   5   7      285.15      271.62     16.49 o
   8   5   7     4996.53     5204.14    142.84 o
   9   5   7     2758.48     2905.05     87.63 o
  10   5   7      779.77      745.69     56.94 o
  11   5   7      990.81     1061.91     59.69 o
  12   5   7      749.48      631.42     66.43 o
   0   6   7    21710.82    21205.08    464.25 o
   1   6   7     2501.73     2364.04     45.20 o
   2   6   7      838.30      857.00     25.19 o
   3   6   7     2359.50     2347.94     49.66 o
   4   6   7     2434.65     2579.47     55.99 o
   5   6   7     5283.61     5137.31    106.26 o
   6   6   7     1110.61     1179.08     45.26 o
   7   6   7     1010.49     1127.30     47.17 o
   8   6   7     1560.40     1538.90     52.20 o
   9   6   7     2400.39     2412.93     88.29 o
  10   6   7       81.70      129.31     23.83 o
  11   6   7      229.79      196.42     32.43 o
  12   6   7     3443.88     3232.73    232.23 o
   1   7   7     1011.57     1040.28     39.67 o
   2   7   7     3476.71     3285.41    108.07 o
   3   7   7     4673.07     4676.65    106.65 o
   4   7   7     7811.12     7830.39    196.14 o
   5   7   7      414.93      323.86     21.20 o
   6   7   7     7642.42     7665.37    170.93 o
   7   7   7       11.53        3.23     12.88 o
   8   7   7     1932.69     1853.24     66.54 o
   9   7   7      321.41      327.32     31.97 o
  10   7   7     2341.05     2309.27    137.94 o
  11   7   7        1.03       24.38     29.96 o
   0   8   7     1846.31     1865.41     99.11 o
   1   8   7     2181.02     2218.02     55.07 o
   2   8   7     6836.88     7046.16    166.41 o
   3   8   7     1267.18     1338.86     51.23 o
   4   8   7     6272.57     6445.01    144.06 o
   5   8   7      684.77      835.94     36.77 o
   6   8   7     2279.98     2312.54     74.35 o
   7   8   7     2065.19     1858.87     61.33 o
   8   8   7       88.48       84.36     18.30 o
   9   8   7     1018.91     1000.40     86.42 o
  10   8   7     5474.00     5391.73    206.03 o
  11   8   7     1231.01     1348.00     89.38 o
   1   9   7    11069.88    11357.35    233.28 o
   2   9   7     2411.44     2543.48     87.49 o
   3   9   7     2902.32     3030.55     70.71 o
   4   9   7    14446.41    14882.63    361.08 o
   5   9   7      326.61      296.47     25.88 o
   6   9   7     4415.15     4468.21    131.85 o
   7   9   7      168.89      151.89     28.36 o
   8   9   7     5680.09     5420.31    236.09 o
   9   9   7     1568.12     1396.69     99.43 o
  10   9   7     2005.30     2065.38    124.30 o
   0  10   7      519.98      518.68     49.67 o
   1  10   7     1081.06     1070.96     80.10 o
   2  10   7    13645.19    13726.91    510.09 o
   3  10   7       77.44       68.91     16.53 o
   4  10   7     9446.89     9367.29    254.17 o
   5  10   7       15.91      -22.79     22.79 o
   6  10   7      304.08      265.85     37.34 o
   7  10   7     1132.81     1311.43     80.08 o
   8  10   7        5.44       29.13     22.95 o
   9  10   7      634.51      611.84     66.54 o
   1  11   7     6225.83     6317.33    240.16 o
   2  11   7     2545.43     2379.78    122.72 o
   3  11   7       34.77      -11.89     19.78 o
   4  11   7     8376.94     8964.95    337.41 o
   5  11   7     1212.43     1268.09     62.87 o
   6  11   7     6869.28     6474.94    408.85 o
   7  11   7        1.14       14.83     24.95 o
   8  11   7     4392.60     3948.22    183.39 o
   9  11   7      160.80       97.90     37.53 o
   0  12   7    23565.14    23701.98   1151.15 o
   1  12   7      849.42      790.34     62.34 o
   2  12   7     6112.03     5876.70    228.06 o
   3  12   7      185.50      272.45     55.77 o
   4  12   7     3547.25     3425.55    150.80 o
   5  12   7      280.44      205.31     37.87 o
   6  12   7     1696.48     1767.72    102.71 o
   7  12   7      740.41      540.75     59.71 o
   1  13   7       73.06       68.97     30.92 o
   2  13   7     3720.65     3798.90    176.33 o
   3  13   7     3667.32     3335.20    200.67 o
   4  13   7     2595.37     2249.42    124.50 o
   5  13   7      328.15      316.23     51.25 o
   6  13   7     7845.88     8244.39    513.92 o
   0  14   7    16447.38    15617.87   1032.06 o
   1  14   7      529.86      509.40     43.25 o
   2  14   7     9095.34     8549.09    372.53 o
   3  14   7        3.14       88.76     50.21 o
   4  14   7     3032.24     3046.90    186.64 o
   0   0   8     4469.01     4545.73    160.39 o
   1   0   8     2520.23     2534.13     96.44 o
   2   0   8       80.64       78.17     16.67 o
   3   0   8    32796.70    32692.06    860.23 o
   4   0   8    14671.49    14635.01    325.31 o
   5   0   8    31422.67    30401.55   1147.57 o
   6   0   8     5223.06     5124.57    152.26 o
   7   0   8    26924.91    27937.21    837.68 o
   8   0   8    10302.93    10870.55    400.28 o
   9   0   8    28689.47    29103.94   1063.05 o
  10   0   8      818.14      855.34     60.54 o
  11   0   8     7587.18     5949.45    404.71 o
  12   0   8     1969.94     1915.11    142.62 o
  13   0   8        3.68      -17.85     36.15 o
   1   1   8    96726.93    90220.18   2160.71 o
   2   1   8    12024.68    11708.70    220.49 o
   3   1   8    14897.61    14498.14    262.42 o
   4   1   8     2364.74     2383.20     50.55 o
   5   1   8       26.55       37.64      6.99 o
   6   1   8     5183.42     5061.36    149.43 o
   7   1   8       49.00       47.27     14.98 o
   8   1   8      501.09      535.59     30.23 o
   9   1   8      714.14      695.59     36.28 o
  10   1   8      249.88      302.33     26.37 o
  11   1   8     7702.08     7890.05    395.11 o
  12   1   8     1953.87     1823.33    117.29 o
  13   1   8    15698.54    16224.58    924.35 o
   0   2   8     6060.86     5960.30    293.95 o
   1   2   8     5323.91     5501.94    104.16 o
   2   2   8     3133.68     3033.25     61.57 o
   3   2   8    14450.25    14446.00    289.30 o
   4   2   8     1479.98     1436.35     32.71 o
   5   2   8    36871.98    38035.46    764.72 o
   6   2   8      709.68      664.10     20.86 o
   7   2   8    40029.81    40690.70    763.12 o
   8   2   8       51.37       86.97     19.58 o
   9   2   8    16483.12    17342.21    454.30 o
  10   2   8     2757.78     2576.49    157.36 o
  11   2   8     5468.41     5516.00    210.47 o
  12   2   8     1677.61     1874.12    105.81 o
  13   2   8        0.74       46.92     29.86 o
   1   3   8    34277.40    34109.95    610.87 o
   2   3   8     1854.83     1892.22     44.46 o
   3   3   8    39227.50    39594.00    687.11 o
   4   3   8    12798.71    12494.20    262.30 o
   5   3   8    15391.20    15537.77    258.97 o
   6   3   8     1542.58     1531.23     38.04 o
   7   3   8      690.43      678.83     26.64 o
   8   3   8     2324.75     2507.97     60.20 o
   9   3   8     9986.89    10384.97    226.55 o
  10   3   8     3406.05     3313.80    105.60 o
  11   3   8    10863.68    10788.50    421.58 o
  12   3   8       46.09       -0.81     26.63 o
  13   3   8     6244.36     6271.99    370.57 o
   0   4   8      203.99      126.30     18.89 o
   1   4   8      264.74      202.75     16.98 o
   2   4   8    13888.22    13483.87    247.26 o
   3   4   8    13514.88    13625.06    237.84 o
   4   4   8        4.96       16.40      9.64 o
   5   4   8    35763.10    36566.85    637.70 o
   6   4   8     2316.26     2365.24     53.72 o
   7   4   8    34516.66    36175.55    837.12 o
   8   4   8     3251.20     3348.44     90.44 o
   9   4   8    12939.53    12737.86    346.57 o
  10   4   8      867.11      911.23     48.43 o
  11   4   8     1207.01     1200.68     59.56 o
  12   4   8     1193.51     1113.96     91.69 o
   1   5   8    23354.38    23073.53    424.79 o
   2   5   8      123.43       94.94     11.74 o
   3   5   8    39313.13    40023.59    737.63 o
   4   5   8     8824.86     8771.17    152.67 o
   5   5   8    14806.16    14864.80    322.87 o
   6   5   8     2358.19     2333.98     58.47 o
   7   5   8        3.33        6.53     10.19 o
   8   5   8     8701.65     8863.84    201.50 o
   9   5   8    12714.16    13319.45    430.71 o
  10   5   8     2603.04     2606.03    128.91 o
  11   5   8    10698.74    11165.29    538.01 o
  12   5   8      602.65      485.09     68.43 o
   0   6   8    14192.14    14050.41    319.38 o
   1   6   8     3236.31     2961.84     55.04 o
   2   6   8     1694.12     1634.92     52.15 o
   3   6   8    21918.25    21851.51    381.92 o
   4   6   8      411.01      372.18     30.78 o
   5   6   8    23921.91    24293.23    538.37 o
   6   6   8      412.81      406.32     20.17 o
   7   6   8    14461.28    14840.78    386.44 o
   8   6   8     1302.21     1312.39     44.52 o
   9   6   8    10048.72     9965.20    349.94 o
  10   6   8      132.26      105.25     25.47 o
  11   6   8     4299.27     4631.99    237.09 o
  12   6   8       83.36       71.96     42.65 o
   1   7   8    36914.39    37225.03    723.92 o
   2   7   8        8.23       -9.42     11.27 o
   3   7   8    12017.27    12149.16    242.38 o
   4   7   8      871.79      822.88     34.90 o
   5   7   8     4427.56     4277.95    101.60 o
   6   7   8    16660.11    16620.16    374.51 o
   7   7   8        3.55       37.54     18.71 o
   8   7   8     4278.00     4037.28    141.87 o
   9   7   8     1476.79     1250.30     90.23 o
  10   7   8       33.80      -18.12     23.27 o
  11   7   8     9511.79     9405.05    592.95 o
   0   8   8     9879.68     9744.04    267.22 o
   1   8   8     6379.21     6331.97    140.82 o
   2   8   8     1900.74     1898.12     47.56 o
   3   8   8    15618.69    15466.81    330.32 o
   4   8   8     3969.53     3728.68    114.39 o
   5   8   8    13855.82    14133.00    304.24 o
   6   8   8       68.06       92.61     13.54 o
   7   8   8    10685.28    10878.99    331.33 o
   8   8   8     4095.92     3913.25    313.33 o
   9   8   8     7276.87     6928.77    275.29 o
  10   8   8        0.77       38.63     22.82 o
  11   8   8     6769.40     6938.94    507.81 o
   1   9   8    23245.45    23532.93    473.10 o
   2   9   8      215.01      202.95     29.63 o
   3   9   8    10053.11    10433.12    226.77 o
   4   9   8       69.06       65.63     13.73 o
   5   9   8      887.45      800.55     34.49 o
   6   9   8     2364.08     2404.48     89.64 o
   7   9   8       60.98       53.96     16.00 o
   8   9   8     2084.66     1968.96     99.03 o
   9   9   8     1276.45     1536.21     94.01 o
  10   9   8       96.63      178.79     42.24 o
   0  10   8     5173.41     5502.65    182.74 o
   1  10   8       20.02       14.67     21.64 o
   2  10   8     5901.62     6186.62    152.89 o
   3  10   8     5259.04     5257.58    148.88 o
   4  10   8      140.94      125.68     21.42 o
   5  10   8    11370.39    10942.00    309.54 o
   6  10   8       72.10       54.76     13.31 o
   7  10   8    11473.22    12070.42    462.37 o
   8  10   8       78.94       77.77     32.10 o
   9  10   8     8392.78     8337.82    531.06 o
   1  11   8     8676.10     8636.03    400.76 o
   2  11   8       24.16       92.80     33.09 o
   3  11   8     8593.43     8387.11    278.41 o
   4  11   8     6485.27     6567.75    246.45 o
   5  11   8     2693.11     2802.00    180.62 o
   6  11   8      589.53      547.08     60.39 o
   7  11   8      261.63      374.48     56.07 o
   8  11   8        2.99       34.25     30.55 o
   0  12   8      502.45      283.25     63.48 o
   1  12   8       35.76      -29.69     29.69 o
   2  12   8     2799.30     2717.67    129.47 o
   3  12   8      768.24      783.00     53.77 o
   4  12   8      149.96      179.53     30.96 o
   5  12   8     6857.58     6764.02    275.64 o
   6  12   8        2.07       39.90     28.61 o
   7  12   8     9657.90     9590.14    612.58 o
   1  13   8     6176.45     6334.63    279.41 o
   2  13   8     2293.26     2468.26    128.06 o
   3  13   8     3525.51     3458.76    179.29 o
   4  13   8      771.41      806.60     82.40 o
   5  13   8      558.08      365.36     54.65 o
   0  14   8        5.52        2.06     37.61 o
   1  14   8      395.46      211.35     58.10 o
   2  14   8        6.74       -3.24     29.58 o
   3  14   8     1670.58     1671.49    120.37 o
   1   1   9       51.30       32.68      8.33 o
   2   1   9     6303.45     6112.74    121.28 o
   3   1   9      408.62      396.89     14.65 o
   4   1   9       86.16       90.98      7.61 o
   5   1   9     1006.36      937.12     35.90 o
   6   1   9       48.78       29.85     15.14 o
   7   1   9      402.04      430.39     28.05 o
   8   1   9     2871.41     2863.47     98.59 o
   9   1   9      582.96      463.86     40.38 o
  10   1   9        4.22       -4.92     14.03 o
  11   1   9      207.93      254.06     61.61 o
  12   1   9     2200.90     2183.09    155.52 o
   0   2   9     8346.06     8622.79    229.88 o
   1   2   9      323.13      279.09     13.95 o
   2   2   9     1340.61     1298.62     32.09 o
   3   2   9    18182.44    18416.30    347.03 o
   4   2   9       76.75       62.14      8.05 o
   5   2   9      523.72      527.42     21.66 o
   6   2   9     2040.66     2114.62     46.82 o
   7   2   9     4882.78     4882.76    136.38 o
   8   2   9       18.88       29.63     30.17 o
   9   2   9     2750.10     2989.72    164.08 o
  10   2   9        3.00       38.03     17.13 o
  11   2   9      600.65      641.97     63.23 o
  12   2   9     3431.58     3511.39    197.80 o
   1   3   9     1031.68      961.47     43.39 o
   2   3   9    14953.00    14543.85    256.13 o
   3   3   9     1012.66      915.65     28.22 o
   4   3   9      963.07      925.73     24.11 o
   5   3   9      338.98      314.13     11.90 o
   6   3   9     1410.71     1438.46     43.54 o
   7   3   9     1680.35     1763.98     46.33 o
   8   3   9     1467.89     1601.05     44.34 o
   9   3   9       86.73       43.81     16.27 o
  10   3   9       19.50       37.34     31.05 o
  11   3   9     1446.58     1534.56    125.75 o
  12   3   9     1755.62     1515.33    227.49 o
   0   4   9     3063.74     2954.48     92.78 o
   1   4   9     2270.39     2282.87     64.75 o
   2   4   9      716.39      728.76     28.98 o
   3   4   9     1966.40     1747.05     53.22 o
   4   4   9     3439.77     3301.97     73.00 o
   5   4   9     1538.14     1482.59     38.11 o
   6   4   9     1220.10     1248.39     29.84 o
   7   4   9     1872.61     1882.59     54.53 o
   8   4   9      159.60      132.89     14.94 o
   9   4   9       58.98       31.52     14.00 o
  10   4   9     3857.94     3649.99    126.99 o
  11   4   9      691.76      652.09     60.68 o
  12   4   9      798.79      666.29     88.71 o
   1   5   9     3750.64     3556.41     73.22 o
   2   5   9       84.40       73.23      9.79 o
   3   5   9     2071.16     2103.33     65.63 o
   4   5   9     5112.93     4925.75    123.43 o
   5   5   9     5444.66     5401.39    113.86 o
   6   5   9       29.00       31.58      8.33 o
   7   5   9      567.54      567.70     21.77 o
   8   5   9       59.03       30.89     39.35 o
   9   5   9     1400.74     1413.25     58.82 o
  10   5   9      224.27      189.43     30.96 o
  11   5   9      532.09      624.24    122.34 o
  12   5   9       17.66       85.78     43.34 o
   0   6   9      608.87      640.77     43.78 o
   1   6   9      110.40       78.93     14.74 o
   2   6   9     1910.26     1900.92     48.69 o
   3   6   9      708.57      726.76     28.07 o
   4   6   9     5116.59     4845.31    103.54 o
   5   6   9     2509.73     2433.53     71.71 o
   6   6   9       46.93       35.64     13.68 o
   7   6   9    10320.15    10449.08    250.84 o
   8   6   9      912.93      859.21     45.75 o
   9   6   9      206.47      246.60     30.59 o
  10   6   9     2867.72     3001.59    147.57 o
  11   6   9      115.30       94.28     25.86 o
   1   7   9    11899.91    11926.49    251.75 o
   2   7   9        0.23       45.34     19.50 o
   3   7   9     2646.73     2658.19    108.19 o
   4   7   9      239.18      223.85     17.56 o
   5   7   9     3759.23     3868.75    149.85 o
   6   7   9     1764.66     1729.09     64.86 o
   7   7   9      575.94      528.53     37.75 o
   8   7   9     3180.37     3197.30    129.91 o
   9   7   9     2766.16     2850.79    145.98 o
  10   7   9      759.32      701.56     51.20 o
  11   7   9      912.87      950.19     79.99 o
   0   8   9     9067.28     8954.39    269.44 o
   1   8   9      223.50      250.46     19.88 o
   2   8   9     4028.24     4039.20     99.52 o
   3   8   9      866.60      848.08     28.87 o
   4   8   9        1.92      -10.70     14.72 o
   5   8   9     3400.05     3509.66     83.24 o
   6   8   9      631.95      551.68     26.80 o
   7   8   9     2338.40     2452.94     83.45 o
   8   8   9      106.59       76.84     27.07 o
   9   8   9     3832.05     4167.36    172.10 o
  10   8   9      115.21      288.91     53.12 o
   1   9   9     9609.34     9616.32    257.46 o
   2   9   9       55.87       88.58     25.51 o
   3   9   9    10562.73    10333.10    234.41 o
   4   9   9       46.33       45.50     11.85 o
   5   9   9      508.48      540.28     30.86 o
   6   9   9     3892.22     3808.59    142.58 o
   7   9   9       59.66       74.51     22.26 o
   8   9   9     5003.70     4842.59    211.54 o
   9   9   9      120.67       65.82     28.38 o
  10   9   9     1419.86     1433.80     83.13 o
   0  10   9    26734.58    27184.04    891.35 o
   1  10   9      311.63      281.13     27.56 o
   2  10   9     2125.02     2220.26     69.07 o
   3  10   9     5684.53     5850.25    152.60 o
   4  10   9      449.19      362.53     26.22 o
   5  10   9     3352.52     3548.34    128.19 o
   6  10   9        1.23       74.29     29.06 o
   7  10   9     2261.67     2107.33    141.63 o
   8  10   9        3.32       20.71     35.69 o
   9  10   9     6378.16     6671.75    329.94 o
   1  11   9     6760.35     6799.78    202.04 o
   2  11   9      164.53      110.00     27.49 o
   3  11   9     3506.73     3633.82    163.82 o
   4  11   9      287.45      241.99     39.17 o
   5  11   9      709.65      756.25     58.73 o
   6  11   9     6691.53     6880.33    527.46 o
   7  11   9      100.24       75.06     43.51 o
   8  11   9     4038.83     3879.44    226.34 o
   0  12   9     1529.19     1106.57    124.98 o
   1  12   9      626.55      593.10     58.03 o
   2  12   9     4222.48     4152.52    235.41 o
   3  12   9     3209.72     2956.59    148.28 o
   4  12   9     2519.66     2671.28    156.47 o
   5  12   9     7550.48     7557.86    366.19 o
   6  12   9       27.80       30.55     28.14 o
   1  13   9     3815.83     3608.95    158.76 o
   2  13   9        1.17       -1.44     33.63 o
   3  13   9     1581.42     1641.58    162.67 o
   4  13   9     5887.56     5848.25    304.48 o
   0  14   9      167.68      239.39     54.60 o
   1  14   9     1375.37     1372.86     95.48 o
   0   0  10   208645.13   216715.39   9175.17 o
   1   0  10    15123.31    15407.77    452.00 o
   2   0  10    58762.66    59015.58   1703.63 o
   3   0  10      912.46      982.05     49.72 o
   4   0  10     1516.53     1496.63     49.92 o
   5   0  10     2347.47     2201.01    174.80 o
   6   0  10      160.74      102.94     25.40 o
   7   0  10      114.76      166.43     29.54 o
   8   0  10      544.74      624.95     61.21 o
   9   0  10      684.29      613.47     55.55 o
  10   0  10     1845.05     1772.89    128.18 o
  11   0  10     3335.46     3258.96    250.08 o
  12   0  10    15760.46    16777.04   1518.33 o
   1   1  10     1233.60     1307.11     37.17 o
   2   1  10     9682.60     9449.17    181.79 o
   3   1  10        1.93       17.90      8.33 o
   4   1  10    21070.53    20979.35    471.04 o
   5   1  10     5748.07     5938.19    136.65 o
   6   1  10    30986.09    29950.60    886.71 o
   7   1  10      442.06      501.06     40.72 o
   8   1  10    32591.81    33473.66    882.04 o
   9   1  10      939.56     1017.52     46.19 o
  10   1  10    21321.59    21125.25    657.45 o
  11   1  10       27.47       19.74     15.64 o
  12   1  10     2468.16     2474.06    140.39 o
   0   2  10    62861.44    59193.21   2454.93 o
   1   2  10      368.49      407.06     22.22 o
   2   2  10    60142.37    60775.20   1164.25 o
   3   2  10       88.79       95.54     10.12 o
   4   2  10    13636.80    13816.46    282.86 o
   5   2  10      103.72      128.36     12.59 o
   6   2  10        2.31       -3.95     24.84 o
   7   2  10       51.06       79.96     19.03 o
   8   2  10     1208.22     1084.04     45.31 o
   9   2  10       34.01       99.71     22.95 o
  10   2  10     6189.79     6141.24    200.32 o
  11   2  10       89.99      123.97     18.90 o
  12   2  10    10178.83    10171.50    480.97 o
   1   3  10       31.48       87.74     13.94 o
   2   3  10     3757.70     3924.85     80.26 o
   3   3  10     5346.71     5485.28    103.46 o
   4   3  10    27195.90    27570.82    566.04 o
   5   3  10     2185.65     2179.88     48.43 o
   6   3  10    50073.29    51822.98   1148.22 o
   7   3  10      713.75      736.30     26.63 o
   8   3  10    35666.33    37206.84    872.58 o
   9   3  10       41.35       64.68     16.85 o
  10   3  10     5959.72     6014.08    195.67 o
  11   3  10     1117.82     1111.98     91.37 o
  12   3  10      574.64      430.63     73.62 o
   0   4  10    18444.45    17487.69    531.85 o
   1   4  10     6166.59     6117.16    124.58 o
   2   4  10    25315.38    25289.11    460.61 o
   3   4  10      407.19      487.08     22.87 o
   4   4  10    27948.20    28777.00    554.25 o
   5   4  10     1269.46     1233.30     32.32 o
   6   4  10     5585.50     5056.67    131.32 o
   7   4  10      547.81      506.16     27.57 o
   8   4  10     3839.38     3808.33     88.67 o
   9   4  10     1712.55     1750.68     65.03 o
  10   4  10    13128.65    13184.35    432.68 o
  11   4  10     2102.90     1900.70    121.39 o
  12   4  10     6735.13     6940.93    444.17 o
   1   5  10      134.17      150.75     14.03 o
   2   5  10     9416.95    10044.93    229.85 o
   3   5  10        2.20       43.49     11.34 o
   4   5  10    35207.91    35711.11    727.61 o
   5   5  10      665.04      618.82     27.51 o
   6   5  10    37949.98    39283.06    814.03 o
   7   5  10       15.02       24.90     15.68 o
   8   5  10    15125.94    15063.68    379.62 o
   9   5  10      391.65      371.03     25.34 o
  10   5  10     4622.46     4402.82    201.71 o
  11   5  10       16.94       44.21     30.25 o
   0   6  10    15853.93    15939.40    511.23 o
   1   6  10        0.11       -7.03     12.30 o
   2   6  10    16748.74    17041.27    362.62 o
   3   6  10       29.95       93.70     15.60 o
   4   6  10    17964.63    18285.90    438.93 o
   5   6  10      424.70      389.17     26.42 o
   6   6  10     4193.76     4270.93    120.44 o
   7   6  10      399.70      353.24     40.79 o
   8   6  10     1373.76     1280.62     72.09 o
   9   6  10       23.83       37.54     26.75 o
  10   6  10     7652.48     8525.09    433.85 o
  11   6  10       10.10       -1.29     50.92 o
   1   7  10      735.49      643.92     32.07 o
   2   7  10    23474.95    23170.59    501.43 o
   3   7  10     3174.18     3374.94     87.57 o
   4   7  10    24693.80    25280.84    532.78 o
   5   7  10        6.17       41.16     17.69 o
   6   7  10     9143.05     9311.48    241.37 o
   7   7  10        7.45       33.48     18.12 o
   8   7  10     6317.62     6079.77    187.84 o
   9   7  10       89.83       98.45     26.48 o
  10   7  10     6403.82     6627.21    361.13 o
   0   8  10    23253.33    23380.24    772.85 o
   1   8  10     5789.19     6049.39    142.68 o
   2   8  10    17790.30    17398.84    360.99 o
   3   8  10      469.78      432.02     26.39 o
   4   8  10     5660.27     5557.24    142.49 o
   5   8  10      783.65      815.52     38.36 o
   6   8  10     1085.07      917.42     60.52 o
   7   8  10      124.11      152.75     21.66 o
   8   8  10      267.12      333.04     37.83 o
   9   8  10      489.17      504.97     56.23 o
  10   8  10     7801.87     8266.66    511.03 o
   1   9  10       68.18       10.28     19.94 o
   2   9  10     5136.82     5106.77    125.18 o
   3   9  10      176.67      109.78     23.10 o
   4   9  10     8154.89     7980.67    203.47 o
   5   9  10       50.20       63.87     30.35 o
   6   9  10     7139.18     7244.99    226.41 o
   7   9  10      132.82       94.92     24.60 o
   8   9  10     4808.97     5167.62    288.98 o
   9   9  10       76.61      142.79     46.56 o
   0  10  10    16326.84    16817.12    588.01 o
   1  10  10      168.78      141.38     22.98 o
   2  10  10    12679.78    12863.68    318.67 o
   3  10  10      114.90      190.95     21.43 o
   4  10  10     6475.94     6640.81    196.57 o
   5  10  10      154.09      160.97     22.36 o
   6  10  10       45.91       86.71     21.98 o
   7  10  10      405.21      261.01     54.23 o
   8  10  10     3106.14     3535.24    285.15 o
   1  11  10      844.52      860.27     44.03 o
   2  11  10       21.41       33.78     17.04 o
   3  11  10      563.51      518.62     38.04 o
   4  11  10     2099.52     2167.48    138.82 o
   5  11  10       48.51       17.52     26.91 o
   6  11  10     7582.29     8385.64    444.48 o
   7  11  10      129.47       38.21     36.90 o
   0  12  10    10276.80    10293.65    632.47 o
   1  12  10     2052.35     2067.80     87.71 o
   2  12  10     8665.76     8543.99    299.59 o
   3  12  10        1.02       60.18     56.21 o
   4  12  10     1698.78     1443.29    116.84 o
   5  12  10      243.67      215.52     37.00 o
   6  12  10      111.84      228.59     47.04 o
   1  13  10      248.33      178.69     33.06 o
   2  13  10       28.71        3.16     34.39 o
   3  13  10      369.76      223.00     66.46 o
   1   1  11      411.24      420.71     18.58 o
   2   1  11     1421.98     1259.94     41.79 o
   3   1  11      446.80      467.94     18.27 o
   4   1  11     8821.10     8883.55    222.36 o
   5   1  11      518.72      484.67     21.91 o
   6   1  11     3386.18     3352.48    112.00 o
   7   1  11      401.09      437.31     32.52 o
   8   1  11      118.83      196.62     45.85 o
   9   1  11      246.54      172.27     25.32 o
  10   1  11     1564.92     1682.13     89.69 o
  11   1  11       12.85      -26.93     28.47 o
  12   1  11        2.30       15.32     76.49 o
   0   2  11     1603.32     1593.09     72.67 o
   1   2  11      951.02      975.30     26.55 o
   2   2  11      584.19      558.82     20.81 o
   3   2  11      314.10      355.10     17.18 o
   4   2  11        7.29       25.80      8.93 o
   5   2  11     1374.90     1225.67     43.62 o
   6   2  11      239.58      244.41     17.43 o
   7   2  11     3392.04     3504.01     97.63 o
   8   2  11     3097.42     3004.19    145.69 o
   9   2  11       43.68       84.25     21.45 o
  10   2  11      708.35      673.91     46.18 o
  11   2  11       70.90       84.71     18.48 o
  12   2  11      428.47      463.23     56.59 o
   1   3  11      650.70      632.04     19.62 o
   2   3  11     9219.79     9103.70    198.20 o
   3   3  11      217.14      207.52     14.98 o
   4   3  11     8372.84     8666.62    176.20 o
   5   3  11     2989.12     3016.04     86.92 o
   6   3  11       94.86       76.66     19.95 o
   7   3  11       11.60        9.83      6.89 o
   8   3  11        1.84       -5.74     13.25 o
   9   3  11        7.02       33.22     14.99 o
  10   3  11     1105.69      965.45     55.00 o
  11   3  11       47.39       -0.85     23.08 o
   0   4  11     1365.09     1387.49     87.28 o
   1   4  11     1559.31     1667.96     42.94 o
   2   4  11       26.18       22.99     20.89 o
   3   4  11     3330.01     3238.52     74.68 o
   4   4  11     4517.97     4532.50     96.37 o
   5   4  11     2746.30     2552.19     65.98 o
   6   4  11     2155.25     2174.75     65.00 o
   7   4  11     1025.68      993.29     38.81 o
   8   4  11       28.25       12.53     10.32 o
   9   4  11      683.86      590.58     44.30 o
  10   4  11      860.72      904.67     44.99 o
  11   4  11      909.86      836.66     69.98 o
   1   5  11     2762.79     2761.85     77.96 o
   2   5  11      518.06      501.02     25.22 o
   3   5  11     4545.54     4696.44    103.14 o
   4   5  11      230.46      232.53     15.15 o
   5   5  11      232.96      270.57     18.08 o
   6   5  11    11686.26    11307.48    268.37 o
   7   5  11      813.91      840.39     44.59 o
   8   5  11     1608.98     1459.77     60.61 o
   9   5  11      318.69      265.44     19.78 o
  10   5  11      209.58      205.30     53.12 o
  11   5  11     2244.06     2272.18    131.87 o
   0   6  11     2098.08     2086.39     84.50 o
   1   6  11       89.70       92.11     61.50 o
   2   6  11      127.12      137.28     18.54 o
   3   6  11     6779.73     6784.04    185.19 o
   4   6  11     4752.99     4639.25    125.52 o
   5   6  11     2702.32     2717.04     79.74 o
   6   6  11     2493.00     2382.71     75.24 o
   7   6  11        4.68       19.88     15.94 o
   8   6  11     3531.66     3758.28    141.70 o
   9   6  11     4278.62     4503.70    187.52 o
  10   6  11      309.04      377.36     69.22 o
   1   7  11     5443.04     5298.93    122.67 o
   2   7  11       48.90       73.11     17.07 o
   3   7  11     8661.72     8928.06    202.98 o
   4   7  11      882.48      938.75     49.92 o
   5   7  11      284.78      284.33     25.09 o
   6   7  11     5016.63     5006.57    135.14 o
   7   7  11        0.22        7.41     13.78 o
   8   7  11     3020.22     3282.14    142.39 o
   9   7  11      657.85      805.77     54.25 o
  10   7  11      661.99      700.13     53.53 o
   0   8  11     8692.97     8563.44    303.89 o
   1   8  11      996.58      964.41     44.73 o
   2   8  11     5577.36     5305.34    138.50 o
   3   8  11      441.33      392.39     29.26 o
   4   8  11       57.59       31.53     14.73 o
   5   8  11     1390.87     1448.02     53.86 o
   6   8  11      595.38      546.88     47.06 o
   7   8  11     5357.76     5515.51    189.23 o
   8   8  11        7.16       85.06     25.51 o
   9   8  11     2402.49     2437.47    143.26 o
   1   9  11    10663.87    10644.47    273.11 o
   2   9  11      840.66      792.61     35.82 o
   3   9  11     1099.33     1077.69     42.83 o
   4   9  11     2466.13     2422.63     78.30 o
   5   9  11     3509.96     3479.10    123.38 o
   6   9  11       58.65       98.63     20.53 o
   7   9  11      459.85      425.65     40.02 o
   8   9  11     2305.47     2083.76    121.57 o
   9   9  11     1522.21     1733.63    143.83 o
   0  10  11     8077.86     7264.35    327.68 o
   1  10  11       24.18       75.08     20.19 o
   2  10  11     8936.07     9274.49    248.43 o
   3  10  11        4.30       31.93     19.16 o
   4  10  11      274.75      331.80     33.60 o
   5  10  11     4650.02     4677.08    181.97 o
   6  10  11     1425.07     1544.15     82.61 o
   7  10  11    10798.98    10624.98    606.50 o
   8  10  11      983.30      639.25     88.83 o
   1  11  11     5562.18     5538.93    179.68 o
   2  11  11      238.77      224.32     24.57 o
   3  11  11     3385.04     3652.38    116.87 o
   4  11  11     1563.89     1637.42     71.14 o
   5  11  11      333.03      305.89     36.63 o
   6  11  11     1015.21     1075.71     79.75 o
   0  12  11     6060.25     6083.70    233.58 o
   1  12  11        1.58        2.08     16.82 o
   2  12  11     1409.77     1465.52     83.31 o
   3  12  11     2039.44     2062.66    112.36 o
   4  12  11     1368.67     1525.24     87.43 o
   5  12  11     5057.07     5309.76    331.85 o
   1  13  11     4017.36     3923.55    332.93 o
   2  13  11       45.29      132.66     44.79 o
   0   0  12     1568.38     1597.51    128.07 o
   1   0  12       27.21       12.51     14.31 o
   2   0  12     8924.52     8661.92    313.22 o
   3   0  12     4433.50     4451.87    172.97 o
   4   0  12    13040.51    13478.69    408.85 o
   5   0  12    25839.37    24929.16    795.23 o
   6   0  12      735.39      705.65     47.01 o
   7   0  12    28374.79    30490.58   1028.97 o
   8   0  12       30.01       70.72     56.43 o
   9   0  12    18511.34    18258.20    870.23 o
  10   0  12     9041.28     8762.24    500.12 o
  11   0  12     4622.26     4723.56    321.74 o
   1   1  12    60944.86    61857.94   1361.55 o
   2   1  12        2.40       12.50     11.20 o
   3   1  12    25458.66    26046.14    572.87 o
   4   1  12     6101.44     6051.83    154.13 o
   5   1  12     3682.43     3872.95    115.25 o
   6   1  12     1453.31     1526.11     78.23 o
   7   1  12     1011.51      981.85     62.37 o
   8   1  12      735.63      611.49     39.90 o
   9   1  12     5329.52     5194.74    252.03 o
  10   1  12      343.71      409.24     57.75 o
  11   1  12     8075.97     8212.32    302.77 o
   0   2  12     3745.26     3763.29    135.62 o
   1   2  12     1889.10     2001.58     59.09 o
   2   2  12     3833.22     3755.99     84.75 o
   3   2  12     7984.57     8015.84    204.96 o
   4   2  12     2232.31     2232.71     58.44 o
   5   2  12    19118.93    19221.57    419.39 o
   6   2  12      940.23      959.79     47.95 o
   7   2  12    32424.29    33171.72   1175.01 o
   8   2  12      161.46      166.66     30.40 o
   9   2  12    16159.81    15358.67    541.08 o
  10   2  12     1435.29     1447.22    111.55 o
  11   2  12     2480.02     2515.30    127.01 o
   1   3  12    38784.49    38967.74    834.05 o
   2   3  12     8245.56     8328.04    183.94 o
   3   3  12    24989.68    25157.98    576.67 o
   4   3  12     1193.06     1162.33     35.07 o
   5   3  12     2708.88     2839.04     65.41 o
   6   3  12      673.21      596.20     26.35 o
   7   3  12       21.89        0.38      8.52 o
   8   3  12      752.68      782.38     38.81 o
   9   3  12     3309.88     3294.49    112.57 o
  10   3  12     1995.88     1962.25     79.47 o
  11   3  12     9731.46     9757.62    405.91 o
   0   4  12    24573.01    24616.80   1378.14 o
   1   4  12     1163.95     1105.80     39.60 o
   2   4  12      113.83      134.61     18.54 o
   3   4  12    17067.38    17033.88    358.72 o
   4   4  12      160.81      111.87     14.87 o
   5   4  12    29303.10    30021.32    654.86 o
   6   4  12      181.48      159.10     15.45 o
   7   4  12    17518.61    17736.48    465.33 o
   8   4  12      303.12      294.75     28.87 o
   9   4  12     9076.23     8872.83    271.63 o
  10   4  12     1149.33     1179.58     93.16 o
  11   4  12     3773.81     3641.04    214.86 o
   1   5  12    23624.91    25405.60    627.45 o
   2   5  12     2859.63     2844.35     84.70 o
   3   5  12    12152.93    12014.79    325.21 o
   4   5  12      120.18      167.88     20.83 o
   5   5  12     6187.47     6174.77    161.97 o
   6   5  12     4887.44     4993.55    147.10 o
   7   5  12      269.00      248.93     24.23 o
   8   5  12     2360.96     2385.20     98.26 o
   9   5  12     3628.97     3878.96    123.78 o
  10   5  12     1415.58     1499.88     81.80 o
   0   6  12      876.78     1009.84     68.88 o
   1   6  12     5500.80     5693.48    129.19 o
   2   6  12     2402.40     2361.85     96.67 o
   3   6  12    24384.66    24847.75    621.78 o
   4   6  12      111.10      121.70     17.80 o
   5   6  12    17962.66    17810.60    467.19 o
   6   6  12      706.94      714.17     46.12 o
   7   6  12    10256.88    10320.25    326.65 o
   8   6  12        3.36      -10.57     17.94 o
   9   6  12     7880.64     8137.49    285.50 o
  10   6  12       14.57       64.92     25.20 o
   1   7  12    10920.64    11055.81    261.35 o
   2   7  12     8445.00     8220.71    225.32 o
   3   7  12    12514.51    13051.74    316.40 o
   4   7  12     2217.84     2279.89     69.07 o
   5   7  12     6022.21     5970.28    156.32 o
   6   7  12     2558.48     2501.19     89.72 o
   7   7  12        0.82       53.62     32.73 o
   8   7  12     6249.37     6407.23    227.31 o
   9   7  12     2661.59     2770.95    148.16 o
   0   8  12      723.74      779.00     65.72 o
   1   8  12     3177.84     3135.30     89.90 o
   2   8  12     2954.11     2806.39     80.30 o
   3   8  12    11394.27    10974.61    258.77 o
   4   8  12      663.05      572.76     33.78 o
   5   8  12    13511.99    13995.03    398.77 o
   6   8  12      185.88      262.40     29.80 o
   7   8  12     8918.67     9050.65    294.53 o
   8   8  12        5.29       33.66     18.82 o
   9   8  12     4574.93     5117.20    314.78 o
   1   9  12    10068.03     9649.05    268.55 o
   2   9  12      559.23      645.45     34.34 o
   3   9  12     7444.90     7268.64    216.39 o
   4   9  12      664.50      617.61     39.60 o
   5   9  12     2715.66     2855.00    180.29 o
   6   9  12      963.62      908.87     48.41 o
   7   9  12       22.35       57.40     24.17 o
   8   9  12      378.11      330.76     63.39 o
   0  10  12     2700.74     2367.47    157.39 o
   1  10  12      234.28      232.19     23.55 o
   2  10  12       11.95       38.38     16.84 o
   3  10  12     3411.12     3385.20    196.17 o
   4  10  12       85.98      120.08     24.02 o
   5  10  12     7004.94     7097.91    262.74 o
   6  10  12      125.29      120.93     23.29 o
   7  10  12     8901.31     8586.68    468.89 o
   1  11  12     8801.16     8378.72    230.95 o
   2  11  12     7768.22     7483.76    254.33 o
   3  11  12     4786.64     4922.97    170.82 o
   4  11  12       37.95        8.64     20.19 o
   5  11  12      307.67      228.97     24.52 o
   0  12  12     1776.44     1524.70    261.98 o
   1  12  12        3.76       19.65     15.83 o
   2  12  12        7.81       21.87     16.55 o
   3  12  12      770.53      738.37     56.22 o
   4  12  12        2.02       21.13     60.29 o
   1   1  13      180.37      158.23     21.51 o
   2   1  13      187.16      146.91     18.94 o
   3   1  13      180.70      156.40     13.67 o
   4   1  13      417.70      399.89     28.02 o
   5   1  13      550.46      509.53     18.52 o
   6   1  13     4658.15     4586.31    170.57 o
   7   1  13      154.06      182.42     32.53 o
   8   1  13      446.03      451.21     37.08 o
   9   1  13      658.46      633.57     52.56 o
  10   1  13      232.66      192.09     32.60 o
  11   1  13      812.73      725.25     58.43 o
   0   2  13       92.65       24.26     22.13 o
   1   2  13        8.55        0.24     13.31 o
   2   2  13      508.14      493.72     23.65 o
   3   2  13     4257.76     4241.65    109.92 o
   4   2  13     3943.64     3953.78     92.08 o
   5   2  13       19.30      -23.22     28.85 o
   6   2  13     1386.85     1325.82     53.97 o
   7   2  13     7152.37     7487.40    266.43 o
   8   2  13     4138.79     4302.57    317.97 o
   9   2  13       58.64       29.49     19.95 o
  10   2  13       30.56       46.87     21.78 o
  11   2  13      141.28      209.60     41.62 o
   1   3  13     2546.65     2486.13     67.29 o
   2   3  13       23.83       26.36     11.08 o
   3   3  13     5325.01     5064.83    167.46 o
   4   3  13       51.29       66.96     13.23 o
   5   3  13      853.86      845.94     37.25 o
   6   3  13     5928.92     6080.84    152.46 o
   7   3  13      140.52      120.16     11.90 o
   8   3  13     3771.20     3995.33    130.65 o
   9   3  13     1901.89     1661.15     93.71 o
  10   3  13        0.91       65.16     43.87 o
   0   4  13      682.14      720.94     75.61 o
   1   4  13      947.85     1020.34     54.00 o
   2   4  13     2136.16     2288.18     89.20 o
   3   4  13      759.40      760.62     38.88 o
   4   4  13      194.24      202.57     16.47 o
   5   4  13      131.35       75.42     13.37 o
   6   4  13       44.14       54.81     15.64 o
   7   4  13      192.65      140.96     23.24 o
   8   4  13        5.97        0.30     22.65 o
   9   4  13      588.97      552.72     43.18 o
  10   4  13      133.96      168.61     34.34 o
   1   5  13       58.49       47.88     18.38 o
   2   5  13      698.19      686.69     33.28 o
   3   5  13       48.75       49.45     17.46 o
   4   5  13     5692.40     5451.08    137.46 o
   5   5  13     3080.27     2844.11     77.05 o
   6   5  13      475.96      588.37     38.29 o
   7   5  13       92.41      118.55     26.36 o
   8   5  13     1659.10     1565.31     63.27 o
   9   5  13     1392.01     1383.21     66.44 o
  10   5  13     3563.43     3576.32    201.69 o
   0   6  13     9058.00     8382.19    284.07 o
   1   6  13      394.21      316.09     27.40 o
   2   6  13     5591.96     5539.99    155.22 o
   3   6  13      481.93      362.44     31.03 o
   4   6  13      103.36      120.03     17.22 o
   5   6  13      530.10      562.44     50.37 o
   6   6  13      382.58      310.39     39.49 o
   7   6  13     1605.83     1651.02     77.70 o
   8   6  13     1310.82     1274.92     66.66 o
   9   6  13      426.18      394.49     43.34 o
   1   7  13     1831.28     1775.67     55.70 o
   2   7  13     2119.73     2122.55     80.73 o
   3   7  13      176.37      138.16     18.25 o
   4   7  13     3833.99     4104.89    119.25 o
   5   7  13       36.69      122.15     64.70 o
   6   7  13     1575.61     1333.56     74.81 o
   7   7  13      495.05      442.87     43.46 o
   8   7  13     2771.66     2805.93    165.51 o
   9   7  13       67.17       35.48     26.06 o
   0   8  13     5938.55     5656.95    221.75 o
   1   8  13      200.67      158.69     24.31 o
   2   8  13     4328.01     4208.91    115.08 o
   3   8  13      195.36      328.90     25.97 o
   4   8  13     2460.60     2470.95     86.53 o
   5   8  13      304.94      250.36     29.50 o
   6   8  13      520.64      512.14     38.11 o
   7   8  13      642.43      624.04     52.26 o
   8   8  13      370.19      448.08     43.84 o
   1   9  13     2034.05     1938.75     67.16 o
   2   9  13      789.87      934.31     45.68 o
   3   9  13     1295.34     1276.22     57.32 o
   4   9  13     2075.06     2270.30     88.93 o
   5   9  13     3899.01     4014.19    163.90 o
   6   9  13     8995.89     8968.81    289.40 o
   7   9  13      284.48      287.11     31.65 o
   0  10  13     5228.46     5099.17    248.84 o
   1  10  13      259.08      215.29     27.49 o
   2  10  13     3046.16     3217.84    134.15 o
   3  10  13      220.25      170.10     23.24 o
   4  10  13     6510.28     6882.30    267.22 o
   5  10  13      696.10      617.35     41.28 o
   6  10  13     2054.94     2049.63    106.10 o
   1  11  13     1952.00     1859.74     76.79 o
   2  11  13     2316.75     2210.39    103.12 o
   3  11  13      578.83      599.58     38.42 o
   4  11  13     3529.16     3620.04    159.12 o
   0  12  13     6452.71     6740.80    407.54 o
   1  12  13      140.60      207.15     47.94 o
   2  12  13     7077.92     7130.82    474.75 o
   0   0  14     5364.90     4181.14    273.56 o
   1   0  14      927.30      798.62     80.24 o
   2   0  14     8330.86     8965.66    383.66 o
   3   0  14     6530.21     6858.02    257.66 o
   4   0  14    17370.32    18011.54    622.48 o
   5   0  14     8246.66     8773.81    382.91 o
   6   0  14     4707.55     4609.44    320.73 o
   7   0  14     1914.10     2145.81    185.05 o
   8   0  14     4230.96     3938.33    300.78 o
   9   0  14     3910.60     3628.90    208.83 o
  10   0  14     6755.45     6834.54    536.64 o
   1   1  14     2239.62     2149.21     73.37 o
   2   1  14     3551.45     3526.88    157.52 o
   3   1  14    16251.48    16974.20    444.00 o
   4   1  14    17738.36    18011.47    479.23 o
   5   1  14     2092.52     2127.44     65.42 o
   6   1  14    26656.10    26510.71    860.65 o
   7   1  14      218.49      183.81     37.65 o
   8   1  14    14782.51    14952.89    460.19 o
   9   1  14     3891.38     3939.43    203.75 o
  10   1  14     3351.10     3427.17    165.56 o
   0   2  14    14735.27    15604.60    493.53 o
   1   2  14     1166.51     1107.13     45.57 o
   2   2  14    15611.88    15603.95    406.50 o
   3   2  14     4418.93     4441.97    130.55 o
   4   2  14     8044.40     8064.43    225.17 o
   5   2  14     6742.18     6984.01    171.13 o
   6   2  14      232.71      221.00     21.06 o
   7   2  14     3096.65     3119.49    121.09 o
   8   2  14      549.87      672.86     41.42 o
   9   2  14     1266.53     1457.73     81.57 o
  10   2  14     3007.60     2930.97    136.51 o
   1   3  14    13686.63    13934.38    309.18 o
   2   3  14     8535.82     9041.27    286.62 o
   3   3  14      321.12      390.55     30.93 o
   4   3  14    11330.55    10947.84    254.12 o
   5   3  14     5301.74     5016.51    126.63 o
   6   3  14    12353.14    11960.82    316.46 o
   7   3  14      342.30      371.86     38.02 o
   8   3  14    10411.28    10505.99    357.87 o
   9   3  14     1199.62     1091.48     56.64 o
  10   3  14     6036.27     5995.39    261.84 o
   0   4  14    45899.25    47204.11   1950.82 o
   1   4  14     6639.50     6442.38    171.51 o
   2   4  14    20682.91    20575.03    551.48 o
   3   4  14     3751.08     4097.81    109.89 o
   4   4  14      348.42      286.73     23.51 o
   5   4  14     1954.09     1831.87     63.78 o
   6   4  14        5.19       -8.71     12.31 o
   7   4  14     7625.83     7489.70    244.34 o
   8   4  14       20.58       60.25     34.28 o
   9   4  14     2141.08     2029.47    122.87 o
  10   4  14     3099.16     3028.67    199.94 o
   1   5  14    11321.63    11363.31    333.49 o
   2   5  14     2629.54     2628.67     85.16 o
   3   5  14     2577.85     2419.01     99.75 o
   4   5  14    10686.75    11036.88    290.39 o
   5   5  14       66.76       83.50     21.93 o
   6   5  14     6395.40     7063.80    292.17 o
   7   5  14      148.16      185.16     23.13 o
   8   5  14     8504.56     8574.72    284.00 o
   9   5  14      150.31      138.68     28.31 o
   0   6  14    22856.94    23198.86    749.24 o
   1   6  14      108.30       97.46     31.63 o
   2   6  14    15326.56    15792.94    437.43 o
   3   6  14      913.22      841.65     42.87 o
   4   6  14     5888.14     6139.05    206.04 o
   5   6  14     5828.55     5569.89    187.89 o
   6   6  14      114.85      137.35     24.87 o
   7   6  14     7473.04     7288.32    244.68 o
   8   6  14     1768.12     1670.72     82.42 o
   9   6  14     6011.01     6160.88    333.07 o
   1   7  14     7234.39     7625.76    200.76 o
   2   7  14     1447.29     1410.87     54.42 o
   3   7  14     5428.85     5607.53    144.75 o
   4   7  14     3563.66     3487.58    140.68 o
   5   7  14      219.14      314.53     36.03 o
   6   7  14    12321.52    13004.93    526.00 o
   7   7  14       36.17       58.26     25.58 o
   8   7  14     8039.48     8107.59    362.18 o
   0   8  14     6722.00     6704.22    262.68 o
   1   8  14     1358.54     1356.34     56.97 o
   2   8  14     8992.42     8961.28    243.02 o
   3   8  14      542.31      650.08     51.57 o
   4   8  14     9472.62     9371.69    270.85 o
   5   8  14     6017.90     6092.17    190.38 o
   6   8  14      811.94      803.06     51.52 o
   7   8  14     4896.94     4981.19    196.29 o
   1   9  14     5434.00     5241.37    166.29 o
   2   9  14     1301.25     1006.20     61.59 o
   3   9  14     2992.93     3072.97    115.27 o
   4   9  14     5712.64     5506.09    172.84 o
   5   9  14        8.37      -16.48     16.48 o
   6   9  14     8060.38     8036.28    360.54 o
   0  10  14     6146.41     6417.67    319.55 o
   1  10  14      652.73      414.53     48.61 o
   2  10  14     6430.48     6415.17    238.11 o
   3  10  14     1339.31     1313.58     65.01 o
   4  10  14     2567.06     2546.96    108.15 o
   5  10  14     1969.44     1837.50     93.81 o
   1  11  14     3572.68     3486.73    140.93 o
   2  11  14     2656.08     2583.08    133.19 o
   3  11  14       81.52       60.72     41.49 o
   1   1  15      681.50      583.69     56.95 o
   2   1  15     2619.74     2542.51     83.50 o
   3   1  15      187.99      169.90     23.26 o
   4   1  15     2037.46     2068.50     68.30 o
   5   1  15      579.13      376.86     47.59 o
   6   1  15      462.65      383.20     42.86 o
   7   1  15     1115.40     1114.67     77.82 o
   8   1  15       14.66       18.81     31.40 o
   9   1  15      607.83      580.78     45.41 o
   0   2  15     2650.38     2589.15    110.00 o
   1   2  15      487.64      524.60     46.69 o
   2   2  15     1163.19     1122.92     46.29 o
   3   2  15     5631.38     5518.50    166.64 o
   4   2  15     1200.85     1167.62     50.01 o
   5   2  15        1.60       31.51     12.32 o
   6   2  15        9.92       13.45      8.13 o
   7   2  15     5885.51     6036.45    259.30 o
   8   2  15       37.56       67.85     28.66 o
   9   2  15      204.83      274.69     27.93 o
   1   3  15     7439.27     7799.76    187.61 o
   2   3  15        2.70      -11.31     12.72 o
   3   3  15      718.17      734.83     52.56 o
   4   3  15        7.57       20.95     15.53 o
   5   3  15       20.25       16.38     18.11 o
   6   3  15       80.52       61.65     30.67 o
   7   3  15     1694.71     1549.13     75.49 o
   8   3  15       45.51       32.80     21.91 o
   9   3  15      665.39      674.40     51.22 o
   0   4  15      573.06      590.96     60.34 o
   1   4  15      502.15      389.43     32.23 o
   2   4  15      137.77      125.83     20.36 o
   3   4  15      732.14      658.91     32.51 o
   4   4  15      251.06      242.13     31.33 o
   5   4  15      347.70      225.50     25.08 o
   6   4  15        1.87       -0.76     18.93 o
   7   4  15     2637.10     2384.37    101.35 o
   8   4  15       13.13       -3.76     22.06 o
   9   4  15     2214.95     2004.37     97.11 o
   1   5  15     9440.81     9613.14    248.52 o
   2   5  15     2027.58     1888.30     99.25 o
   3   5  15     2280.23     2282.54     99.54 o
   4   5  15       92.54       59.60     20.05 o
   5   5  15     1547.00     1660.58     61.61 o
   6   5  15      112.33      127.82     28.57 o
   7   5  15        3.11        6.65     26.60 o
   8   5  15      256.11      262.87     36.06 o
   0   6  15     5111.12     4969.38    179.43 o
   1   6  15        7.86       -3.74     18.01 o
   2   6  15       77.71      113.39     18.81 o
   3   6  15     3441.62     3580.30    155.20 o
   4   6  15      625.16      543.21     40.90 o
   5   6  15     2325.25     2439.33     98.40 o
   6   6  15      283.08      252.24     40.67 o
   7   6  15      558.91      491.84     45.06 o
   8   6  15       14.62       -4.26     30.95 o
   1   7  15     3526.58     3678.34    109.23 o
   2   7  15      458.96      403.25     28.10 o
   3   7  15     2718.13     2736.43     91.87 o
   4   7  15      124.87       64.95     25.38 o
   5   7  15      650.74      659.69     45.54 o
   6   7  15        0.58       18.32     19.56 o
   7   7  15      600.32      499.85     43.13 o
   0   8  15      263.65      201.82     27.80 o
   1   8  15     1322.21     1323.29     66.16 o
   2   8  15       26.57        5.75     22.80 o
   3   8  15     5164.89     5064.07    214.18 o
   4   8  15      174.85      224.51     22.91 o
   5   8  15     5815.30     5494.49    335.80 o
   6   8  15        1.09       33.78     17.41 o
   1   9  15     1186.84     1212.23     64.23 o
   2   9  15     1023.68     1184.51     66.16 o
   3   9  15     3720.07     3690.95    158.92 o
   4   9  15      153.11      159.54     33.08 o
   5   9  15     9292.80     8982.84    404.70 o
   0  10  15     2247.00     2181.18    158.87 o
   1  10  15     2476.92     2550.71    112.17 o
   2  10  15      256.39      208.40     30.65 o
   3  10  15     4501.03     4525.63    193.77 o
   0   0  16     1451.45     1273.65    115.29 o
   1   0  16     1905.66     2033.32    102.22 o
   2   0  16    15316.90    15234.77    727.42 o
   3   0  16     8398.60     8635.01    388.43 o
   4   0  16     8879.97     9765.72    439.98 o
   5   0  16    14067.29    14447.52    839.62 o
   6   0  16      249.50      132.70     55.55 o
   7   0  16     6878.84     6975.42    371.82 o
   9   0  16     1942.99     1753.22    134.93 o
   1   1  16     4476.73     4871.77    168.91 o
   2   1  16     9297.84     9787.81    294.96 o
   3   1  16     9165.62     8946.77    235.68 o
   4   1  16    23768.74    24388.65    828.02 o
   5   1  16     9459.90     9768.03    394.84 o
   6   1  16     7215.47     7077.39    260.94 o
   7   1  16        2.01        6.38     16.60 o
   8   1  16     7064.46     7319.21    321.38 o
   9   1  16     3561.83     3519.41    203.34 o
   0   2  16    12572.94    12985.03    445.98 o
   1   2  16     1708.57     1670.52     72.03 o
   2   2  16     9099.22     9185.58    285.99 o
   3   2  16     9341.32     9290.59    303.04 o
   4   2  16     5852.16     5535.85    218.71 o
   5   2  16     7420.44     7255.74    287.30 o
   6   2  16     2400.62     2359.26    114.47 o
   7   2  16     5174.38     5059.81    249.91 o
   8   2  16      734.82      635.33     44.95 o
   9   2  16     3742.58     3436.88    151.06 o
   1   3  16    15480.40    15907.78    409.99 o
   2   3  16     2541.88     2685.70     89.86 o
   3   3  16     6105.32     5574.65    384.03 o
   4   3  16     4976.43     4815.31    158.03 o
   5   3  16       10.49       20.53     55.44 o
   6   3  16    18068.21    18500.88    583.98 o
   7   3  16      239.29      217.83     38.73 o
   8   3  16     9713.94     9344.84    325.23 o
   0   4  16    25338.04    26958.04   1307.74 o
   1   4  16      561.56      519.91     33.66 o
   2   4  16     7580.30     7724.65    226.52 o
   3   4  16     3463.49     3361.20    130.69 o
   4   4  16     6172.11     6583.68    205.35 o
   5   4  16     4021.50     4046.90    110.95 o
   6   4  16      558.39      654.06     43.19 o
   7   4  16     4395.65     4249.63    184.92 o
   8   4  16     3973.43     4025.23    187.74 o
   1   5  16    17495.05    18134.10    533.92 o
   2   5  16      777.32      704.52     56.62 o
   3   5  16     2081.42     2051.52     86.95 o
   4   5  16      650.02      666.55     45.08 o
   5   5  16      102.45      176.04     25.64 o
   6   5  16    15784.64    15889.88    555.49 o
   7   5  16      354.22      343.30     43.68 o
   8   5  16     9795.81    10018.23    468.74 o
   0   6  16    20131.54    20448.82    719.41 o
   1   6  16      125.95       60.44     18.54 o
   2   6  16    13435.21    14212.01    469.98 o
   3   6  16       21.07       34.10     25.01 o
   4   6  16     1073.62     1059.47     86.23 o
   5   6  16     4087.37     4053.74    154.53 o
   6   6  16      144.45      200.59     30.14 o
   7   6  16     9042.26     8734.04    394.83 o
   1   7  16     4217.84     4459.60    133.71 o
   2   7  16       13.57       26.24     18.75 o
   3   7  16     5129.75     5260.38    182.51 o
   4   7  16     8481.81     8330.89    357.78 o
   5   7  16      808.72      970.28     71.16 o
   6   7  16     2148.65     2098.68     86.49 o
   0   8  16     7111.55     6548.04   1007.81 o
   1   8  16       33.40       31.49     17.22 o
   2   8  16    11675.28    11760.41    388.47 o
   3   8  16       45.39       16.54     18.50 o
   4   8  16      603.95      657.08     51.69 o
   5   8  16     4303.86     4072.13    202.83 o
   1   9  16     1931.30     1934.08     93.11 o
   2   9  16     1909.44     2047.64     83.18 o
   3   9  16     1997.89     2334.46    109.03 o
   4   9  16     4299.90     4197.70    179.65 o
   0  10  16     5438.92     5759.66    688.19 o
   1   1  17      635.77      729.78     44.27 o
   2   1  17      945.76     1010.38     48.45 o
   3   1  17       31.46       32.90     23.58 o
   4   1  17       91.27       68.02     22.46 o
   5   1  17       34.98       38.77     18.88 o
   6   1  17        3.10       36.60     35.50 o
   7   1  17       33.58       23.74     49.16 o
   8   1  17      260.66      287.80     38.10 o
   0   2  17     5447.19     5419.09    186.31 o
   1   2  17     3175.03     3322.35     97.33 o
   2   2  17      377.21      363.27     30.46 o
   3   2  17      511.23      600.43     56.74 o
   4   2  17        0.10        4.23     18.49 o
   5   2  17      478.57      434.76     36.53 o
   6   2  17        2.95       -9.18     19.02 o
   7   2  17      104.64      173.31     43.71 o
   8   2  17      353.78      314.95     40.94 o
   1   3  17     1451.33     1420.45     60.15 o
   2   3  17      456.68      485.82     36.04 o
   3   3  17      176.09      191.25     29.01 o
   4   3  17       29.77       -5.07     15.12 o
   5   3  17     1103.53     1102.87     70.19 o
   6   3  17      970.31      935.16     75.31 o
   7   3  17       22.84      -12.80     36.87 o
   0   4  17     6393.68     5907.23    328.44 o
   1   4  17       12.85       53.26     25.11 o
   2   4  17     2558.81     2495.28    141.81 o
   3   4  17      109.27      133.57     20.11 o
   4   4  17        5.18        5.02     14.54 o
   5   4  17      301.50      402.01     43.27 o
   6   4  17      129.39      120.85     21.41 o
   7   4  17       47.25       31.83     23.75 o
   1   5  17      255.88      265.55     39.82 o
   2   5  17       37.55      121.53     27.02 o
   3   5  17     3792.98     3883.30    161.96 o
   4   5  17     1700.03     1905.04     84.60 o
   5   5  17      838.45      782.77     65.57 o
   6   5  17     2683.53     2381.57    124.14 o
   0   6  17     1510.64     1466.23     87.05 o
   1   6  17     1287.50     1566.36     72.36 o
   2   6  17     4535.37     4360.02    183.64 o
   3   6  17       50.99       26.76     31.17 o
   4   6  17      616.32      433.30     46.35 o
   5   6  17      768.53      782.20     55.33 o
   6   6  17       32.70       12.00     23.64 o
   1   7  17       43.43      -17.54     26.85 o
   2   7  17        3.10       31.07     19.68 o
   3   7  17     1643.21     1556.66     75.29 o
   4   7  17     4612.40     4588.77    250.41 o
   5   7  17        0.64        3.62     21.77 o
   0   8  17     3354.01     3463.94    252.95 o
   1   8  17      492.00      497.69     47.69 o
   2   8  17     1547.51     1612.98     82.79 o
   3   8  17      116.51      107.42     31.91 o
   0   0  18      142.07      235.64     70.76 o
   1   0  18      924.41      955.78     80.02 o
   2   0  18     1168.42      887.24     70.10 o
   3   0  18    14975.90    15889.57   1045.64 o
   4   0  18     3691.20     3778.45    208.97 o
   5   0  18     8166.86     7638.17    523.30 o
   6   0  18      970.85      968.35     81.27 o
   7   0  18     4835.01     4871.66    569.26 o
   1   1  18    25788.85    25118.72    858.94 o
   2   1  18     3132.67     2989.52    128.18 o
   3   1  18    11851.51    11376.69    424.63 o
   4   1  18     2794.47     2690.92    138.73 o
   5   1  18       42.54       74.06     34.60 o
   6   1  18       81.07      111.19     53.90 o
   7   1  18       12.04       83.64     23.57 o
   0   2  18     1489.70     1514.73     92.49 o
   1   2  18      479.59      462.99     36.09 o
   2   2  18     1212.07     1151.76     53.07 o
   3   2  18     5020.35     4942.75    174.04 o
   4   2  18     1441.49     1433.78     83.94 o
   5   2  18    12583.65    12832.24    476.06 o
   6   2  18      350.38      284.95     63.43 o
   7   2  18    12145.54    11970.13    520.31 o
   1   3  18    16361.73    17178.71    569.15 o
   2   3  18      647.89      585.18     40.12 o
   3   3  18     6995.90     7043.60    253.69 o
   4   3  18      760.78      866.74     55.00 o
   5   3  18     8921.51     9601.31    356.32 o
   6   3  18     2214.43     2120.93    105.56 o
   0   4  18     2379.15     2327.76    220.87 o
   1   4  18     1505.22     1372.60     98.24 o
   2   4  18     2642.50     2531.55    231.24 o
   3   4  18     1224.03     1176.36     59.15 o
   4   4  18      131.16      122.14     28.94 o
   5   4  18    10533.20    10776.12    481.23 o
   6   4  18       89.11      125.53     29.05 o
   1   5  18     8857.55     8952.74    412.90 o
   2   5  18      364.68      423.45     67.45 o
   3   5  18     9385.22     9804.60    429.42 o
   4   5  18     1211.32     1140.54     68.46 o
   5   5  18     6930.90     6963.27    289.73 o
   0   6  18     5643.05     5531.45    309.29 o
   1   6  18      499.00      503.23     48.12 o
   2   6  18     1675.59     1562.03     86.11 o
   3   6  18     7030.52     7181.63    317.17 o
   4   6  18       22.07       27.86     22.57 o
   1   7  18     8002.95     8212.34    357.96 o
   2   7  18        3.30      -10.05     20.92 o
   3   7  18     7362.77     7421.91    312.23 o
   1   1  19      509.14      536.60     40.45 o
   2   1  19     2612.53     2388.85    170.73 o
   3   1  19      534.02      716.44     50.91 o
   4   1  19      103.37      105.20     24.53 o
   5   1  19        0.32      169.07     79.58 o
   0   2  19      105.07       79.76     28.06 o
   1   2  19     2318.45     2163.62     88.32 o
   2   2  19      388.92      472.60     49.85 o
   3   2  19     1034.77      941.90     60.40 o
   4   2  19      514.48      395.48     40.85 o
   5   2  19       23.56       74.73     53.34 o
   1   3  19     1175.91     1225.71    105.44 o
   2   3  19     3954.95     4380.22    176.14 o
   3   3  19      335.10      278.00     28.48 o
   4   3  19      753.81      563.99     51.48 o
   5   3  19       81.66      161.36     77.15 o
   0   4  19      442.71      620.29     82.22 o
   1   4  19       33.59       59.45     35.24 o
   2   4  19       21.84       -2.73     21.83 o
   3   4  19      264.56      275.73     30.94 o
   4   4  19      840.24      967.11     68.23 o
   1   5  19       34.09       62.10     26.79 o
   2   5  19       74.86      264.74     57.80 o
   3   5  19     2493.65     2577.51    144.17 o
   0   6  19      107.95      129.57     39.05 o
   1   6  19      471.83      507.09     53.00 o
   2   6  19      901.11      719.09     62.00 o
   0   0  20    15175.64    15306.98   1264.17 o
   1   0  20      950.47     1070.61     83.60 o
   2   0  20    22279.91    22989.11   1532.92 o
   3   0  20      714.25      797.07     79.59 o
   4   0  20     2280.17     1848.32    187.15 o
   1   1  20      373.64      400.62     43.13 o
   2   1  20     1458.36     1326.14     92.69 o
   3   1  20        1.90       33.81     31.49 o
   0   2  20    20744.54    21068.85   1286.02 o
   1   2  20       10.83       20.70     23.10 o
   2   2  20    11556.77    11591.63    630.42 o
   3   2  20      130.30      105.29     33.84 o
   1   3  20      205.16      131.58     34.56 o
   2   3  20     2159.25     2321.94    167.54 o
   0   4  20    15676.61    15320.87   1524.72 o
   1   4  20       47.26      136.46     38.91 o
 
